# Supplementary material for: Genomic Analysis of the Insect-Killing Fungus Beauveria bassiana JEF-007 as a Biopesticide
Source: Sci Rep. 2018 Aug 17;8:12388. doi: 10.1038/s41598-018-30856-1 (PMC6098154; doi:10.1038/s41598-018-30856-1)
Supplement: Supplementary file 2 — Dataset 1 [file 41598_2018_30856_MOESM2_ESM.xlsx]

## Sheet: Specific genes (JEF-007)
Supplementary Shreadsheet: Dataset 1 Genomic Analysis of the Insect-Killing Fungus Beauveria bassiana JEF-007 as a Biopesticide Se Jin Lee1†, Mi Rong Lee1†, Sihyeon Kim1, Jong Cheol Kim1, So Eun Park1, Dongwei Li1, Tae Young Shin1, Yu-Shin Nai2 and Jae Su Kim1,3* 1Department of Agricultural Biology, College of Agriculture & Life Sciences, Chonbuk National University, Jeonju 54596, Korea 2Departme…
Supplementary Shreadsheet: Dataset 1. Bioinformatic analysis of specific genes in each isolate of B. bassiana JEF-007 and ARSEF2860 (JEF-007 in this sheet)
Query					Subject						Score		Identities		Positive		Gap
Name	Q_Length	Q_Start	Q_End	Q_Coverage	Description	Accession	S_Length	S_Start	S_End	S_Coverage	Bit	E-value	I_Match/Total	I_Pct.(%)	P_Match/Total	P_Pct.(%)	G_Match/Total	G_Pct.(%)
GENE_00010811-RA	151	1	151	100	PMB63637.1 hypothetical protein BM221_010536 [Beauveria bassiana]	PMB63637.1	151	1	151	100	310	7e-107	151/151	100	151/151	100	0/151	0
GENE_00003858-RA	70	1	70	100	PMB69225.1 hypothetical protein BM221_003863 [Beauveria bassiana]	PMB69225.1	70	1	70	100	136	1e-40	70/70	100	70/70	100	0/70	0
GENE_00006191-RA	66	1	66	100	PMB68014.1 hypothetical protein BM221_006190 [Beauveria bassiana]	PMB68014.1	66	1	66	100	125	1e-36	66/66	100	66/66	100	0/66	0
GENE_00000198-RA	87	1	87	100	PMB72779.1 hypothetical protein BM221_000196 [Beauveria bassiana]	PMB72779.1	87	1	87	100	180	1e-57	87/87	100	87/87	100	0/87	0
GENE_00000132-RA	62	1	62	100	PMB72715.1 hypothetical protein BM221_000132 [Beauveria bassiana]	PMB72715.1	62	1	62	100	127	1e-37	62/62	100	62/62	100	0/62	0
GENE_00006865-RA	69	1	69	100	PMB67199.1 hypothetical protein BM221_006861 [Beauveria bassiana]	PMB67199.1	69	1	69	100	130	3e-38	69/69	100	69/69	100	0/69	0
GENE_00003316-RA	61	1	61	100	PMB70863.1 hypothetical protein BM221_003322 [Beauveria bassiana]	PMB70863.1	61	1	61	100	119	3e-34	61/61	100	61/61	100	0/61	0
GENE_00009516-RA	60	1	60	100	PMB64978.1 hypothetical protein BM221_009165 [Beauveria bassiana]	PMB64978.1	60	1	60	100	124	4e-36	60/60	100	60/60	100	0/60	0
GENE_00010840-RA	197	1	197	100	PMB63318.1 hypothetical protein BM221_010868 [Beauveria bassiana] PMB67579.1 hypothetical protein BM221_007249 [Beauveria bassiana] PMB67592.1 hypothetical protein BM221_007262 [Beauveria bassiana]	PMB63318.1	197	1	197	100	394	7e-139	197/197	100	197/197	100	0/197	0
GENE_00003277-RA	121	1	121	100	PMB70824.1 hypothetical protein BM221_003282 [Beauveria bassiana]	PMB70824.1	121	1	121	100	249	6e-84	121/121	100	121/121	100	0/121	0
GENE_00003670-RA	112	1	112	100	PMB71213.1 hypothetical protein BM221_003680 [Beauveria bassiana]	PMB71213.1	112	1	112	100	233	1e-77	112/112	100	112/112	100	0/112	0
GENE_00003469-RA	295	1	295	100	PMB71015.1 hypothetical protein BM221_003479 [Beauveria bassiana]	PMB71015.1	295	1	295	100	572	0.0	295/295	100	295/295	100	0/295	0
GENE_00003666-RA	265	1	265	100	PMB71209.1 antigen [Beauveria bassiana]	PMB71209.1	265	1	265	100	536	0.0	265/265	100	265/265	100	0/265	0
GENE_00006041-RA	82	1	82	100	PMB67869.1 hypothetical protein BM221_006044 [Beauveria bassiana]	PMB67869.1	82	1	82	100	169	2e-53	82/82	100	82/82	100	0/82	0
GENE_00001448-RA	89	1	89	100	PMB71358.1 hypothetical protein BM221_001445 [Beauveria bassiana]	PMB71358.1	89	1	89	100	172	4e-54	89/89	100	89/89	100	0/89	0
GENE_00008525-RA	115	1	115	100	PMB65164.1 hypothetical protein BM221_008520 [Beauveria bassiana]	PMB65164.1	115	1	115	100	241	5e-81	115/115	100	115/115	100	0/115	0
GENE_00009741-RA	99	1	99	100	PMB64346.1 hypothetical protein BM221_009732 [Beauveria bassiana]	PMB64346.1	99	1	99	100	203	3e-66	99/99	100	99/99	100	0/99	0
GENE_00006410-RA	91	1	91	100	PMB68228.1 hypothetical protein BM221_006405 [Beauveria bassiana]	PMB68228.1	91	1	91	100	186	6e-60	91/91	100	91/91	100	0/91	0
GENE_00003064-RA	78	1	78	100	PMB70613.1 hypothetical protein BM221_003067 [Beauveria bassiana]	PMB70613.1	78	1	78	100	160	4e-50	78/78	100	78/78	100	0/78	0
GENE_00007341-RA	199	1	199	100	KGQ11712.1 hypothetical protein BBAD15_g2554 [Beauveria bassiana D1-5]	KGQ11712.1	200	1	200	100	343	3e-118	173/202	85	179/202	88	5/202	2
GENE_00007474-RA	83	1	83	100	PMB65845.1 hypothetical protein BM221_008042 [Beauveria bassiana]	PMB65845.1	83	1	83	100	171	3e-54	83/83	100	83/83	100	0/83	0
GENE_00005606-RA	222	1	222	100	PMB69019.1 hypothetical protein BM221_005605 [Beauveria bassiana]	PMB69019.1	222	1	222	100	452	1e-160	222/222	100	222/222	100	0/222	0
GENE_00003183-RA	126	1	126	100	PMB70731.1 hypothetical protein BM221_003186 [Beauveria bassiana]	PMB70731.1	126	1	126	100	259	2e-87	126/126	100	126/126	100	0/126	0
GENE_00003221-RA	273	1	273	100	PMB70769.1 hypothetical protein BM221_003226 [Beauveria bassiana]	PMB70769.1	273	1	273	100	572	0.0	273/273	100	273/273	100	0/273	0
GENE_00009658-RA	196	1	196	100	PMB65118.1 hypothetical protein BM221_009306 [Beauveria bassiana]	PMB65118.1	196	1	196	100	380	2e-133	196/196	100	196/196	100	0/196	0
GENE_00010501-RA	172	1	172	100	PMB63752.1 hypothetical protein BM221_010494 [Beauveria bassiana] PMB65624.1 hypothetical protein BM221_008985 [Beauveria bassiana]	PMB63752.1	172	1	172	100	351	1e-122	172/172	100	172/172	100	0/172	0
GENE_00001133-RA	591	58	491	73.43	PMB71510.1 hypothetical protein BM221_001600 [Beauveria bassiana]	PMB71510.1	820	150	604	55.49	89	1e-14	147/483	30	197/483	40	77/483	15
GENE_00008411-RA	171	1	171	100	PMB66766.1 hypothetical protein BM221_007762 [Beauveria bassiana]	PMB66766.1	171	1	171	100	346	1e-120	171/171	100	171/171	100	0/171	0
GENE_00001917-RA	659	34	435	61	KUI73961.1 hypothetical protein VM1G_11931 [Valsa mali]	KUI73961.1	752	8	409	53.46	405	3e-128	262/402	65	317/402	78	0/402	0
GENE_00010310-RA	101	1	101	100	PMB63832.1 hypothetical protein BM221_010303 [Beauveria bassiana]	PMB63832.1	101	1	101	100	205	6e-67	101/101	100	101/101	100	0/101	0
GENE_00003068-RA	86	1	86	100	PMB70617.1 hypothetical protein BM221_003071 [Beauveria bassiana]	PMB70617.1	86	1	86	100	178	1e-56	86/86	100	86/86	100	0/86	0
GENE_00004867-RA	1061	1	1061	100	PMB70220.1 hypothetical protein BM221_004871 [Beauveria bassiana]	PMB70220.1	1061	1	1061	100	2181	0.0	1061/1061	100	1061/1061	100	0/1061	0
GENE_00009907-RA	146	1	146	100	PMB64107.1 hypothetical protein BM221_009898 [Beauveria bassiana]	PMB64107.1	146	1	146	100	305	2e-105	146/146	100	146/146	100	0/146	0
GENE_00008985-RA	205	1	205	100	PMB65618.1 hypothetical protein BM221_008979 [Beauveria bassiana]	PMB65618.1	205	1	205	100	423	7e-150	205/205	100	205/205	100	0/205	0
GENE_00010713-RA	161	1	161	100	PMB63392.1 hypothetical protein BM221_010755 [Beauveria bassiana]	PMB63392.1	161	1	161	100	316	6e-109	161/161	100	161/161	100	0/161	0
GENE_00004874-RA	287	1	287	100	PMB70227.1 hypothetical protein BM221_004878 [Beauveria bassiana]	PMB70227.1	287	1	287	100	550	0.0	287/287	100	287/287	100	0/287	0
GENE_00004238-RA	67	1	67	100	PMB69601.1 hypothetical protein BM221_004245 [Beauveria bassiana]	PMB69601.1	67	1	67	100	138	1e-41	67/67	100	67/67	100	0/67	0
GENE_00007951-RA	238	1	238	100	PMB66312.1 hypothetical protein BM221_007299 [Beauveria bassiana]	PMB66312.1	238	1	238	100	489	7e-175	238/238	100	238/238	100	0/238	0
GENE_00003110-RA	154	1	154	100	PMB70659.1 Quinate repressor protein [Beauveria bassiana]	PMB70659.1	154	1	154	100	318	5e-110	154/154	100	154/154	100	0/154	0
GENE_00001925-RA	66	1	66	100	PMB71829.1 hypothetical protein BM221_001925 [Beauveria bassiana]	PMB71829.1	66	1	66	100	131	6e-39	66/66	100	66/66	100	0/66	0
GENE_00001527-RA	765	1	765	100	PMB71436.1 hypothetical protein BM221_001525 [Beauveria bassiana]	PMB71436.1	765	1	765	100	1412	0.0	765/765	100	765/765	100	0/765	0
GENE_00008520-RA	192	1	192	100	PMB65159.1 hypothetical protein BM221_008515 [Beauveria bassiana]	PMB65159.1	192	1	192	100	385	3e-135	192/192	100	192/192	100	0/192	0
GENE_00010338-RA	132	1	132	100	PMB63860.1 hypothetical protein BM221_010331 [Beauveria bassiana]	PMB63860.1	132	1	132	100	258	5e-87	132/132	100	132/132	100	0/132	0
GENE_00007239-RA	68	1	68	100	PMB67568.1 hypothetical protein BM221_007238 [Beauveria bassiana]	PMB67568.1	68	1	68	100	137	5e-41	68/68	100	68/68	100	0/68	0
GENE_00010813-RA	80	1	80	100	PMB63639.1 hypothetical protein BM221_010538 [Beauveria bassiana]	PMB63639.1	80	1	80	100	154	2e-47	80/80	100	80/80	100	0/80	0
GENE_00005094-RA	64	1	64	100	PMB68517.1 hypothetical protein BM221_005096 [Beauveria bassiana]	PMB68517.1	64	1	64	100	136	9e-41	64/64	100	64/64	100	0/64	0
GENE_00001787-RA	159	1	159	100	PMB71694.1 hypothetical protein BM221_001790 [Beauveria bassiana]	PMB71694.1	159	1	159	100	308	5e-106	159/159	100	159/159	100	0/159	0
GENE_00000687-RA	69	1	69	100	PMB73264.1 hypothetical protein BM221_000685 [Beauveria bassiana]	PMB73264.1	69	1	69	100	132	3e-39	69/69	100	69/69	100	0/69	0
GENE_00001077-RA	62	1	62	100	PMB73650.1 hypothetical protein BM221_001073 [Beauveria bassiana]	PMB73650.1	62	1	62	100	130	1e-38	62/62	100	62/62	100	0/62	0
GENE_00005763-RA	353	7	349	97.17	EQB45938.1 hypothetical protein CGLO_15106 [Colletotrichum gloeosporioides Cg-14]	EQB45938.1	412	57	392	81.55	288	3e-91	159/351	45	204/351	58	23/351	6
GENE_00004973-RA	235	1	235	100	PMB68400.1 hypothetical protein BM221_004978 [Beauveria bassiana]	PMB68400.1	235	1	235	100	469	5e-167	235/235	100	235/235	100	0/235	0
GENE_00010697-RA	103	1	103	100	PMB63377.1 hypothetical protein BM221_010740 [Beauveria bassiana]	PMB63377.1	103	1	103	100	213	3e-70	103/103	100	103/103	100	0/103	0
GENE_00006367-RA	74	1	74	100	PMB68189.1 hypothetical protein BM221_006366 [Beauveria bassiana]	PMB68189.1	74	1	74	100	155	2e-48	74/74	100	74/74	100	0/74	0
GENE_00005013-RA	67	1	67	100	PMB68439.1 hypothetical protein BM221_005017 [Beauveria bassiana]	PMB68439.1	67	1	67	100	138	1e-41	67/67	100	67/67	100	0/67	0
GENE_00010692-RA	85	1	85	100	PMB63488.1 hypothetical protein BM221_010709 [Beauveria bassiana]	PMB63488.1	85	1	85	100	172	1e-54	85/85	100	85/85	100	0/85	0
GENE_00000014-RA	435	1	435	100	PMB72600.1 hypothetical protein BM221_000014 [Beauveria bassiana]	PMB72600.1	435	1	435	100	835	0.0	435/435	100	435/435	100	0/435	0
GENE_00003700-RA	85	1	85	100	PMB71243.1 hypothetical protein BM221_003710 [Beauveria bassiana]	PMB71243.1	85	1	85	100	174	2e-55	85/85	100	85/85	100	0/85	0
GENE_00003842-RA	84	1	84	100	PMB69209.1 hypothetical protein BM221_003847 [Beauveria bassiana]	PMB69209.1	84	1	84	100	158	4e-49	84/84	100	84/84	100	0/84	0
GENE_00008861-RA	59	1	59	100	PMB65495.1 hypothetical protein BM221_008853 [Beauveria bassiana]	PMB65495.1	59	1	59	100	123	6e-36	59/59	100	59/59	100	0/59	0
GENE_00008662-RA	99	1	99	100	PMB65298.1 hypothetical protein BM221_008654 [Beauveria bassiana]	PMB65298.1	99	1	99	100	197	6e-64	99/99	100	99/99	100	0/99	0
GENE_00001140-RA	423	1	423	100	PMB73710.1 hypothetical protein BM221_001134 [Beauveria bassiana]	PMB73710.1	423	1	423	100	873	0.0	423/423	100	423/423	100	0/423	0
GENE_00003456-RA	579	1	579	100	PMB71003.1 hypothetical protein BM221_003466 [Beauveria bassiana]	PMB71003.1	579	1	579	100	1098	0.0	579/579	100	579/579	100	0/579	0
GENE_00001136-RA	90	1	90	100	PMB73706.1 hypothetical protein BM221_001130 [Beauveria bassiana]	PMB73706.1	90	1	90	100	182	4e-58	90/90	100	90/90	100	0/90	0
GENE_00003857-RA	1226	1	1226	100	PMB69223.1 hypothetical protein BM221_003861 [Beauveria bassiana]	PMB69223.1	1226	1	1226	100	2295	0.0	1226/1226	100	1226/1226	100	0/1226	0
GENE_00001755-RA	90	1	90	100	PMB71662.1 hypothetical protein BM221_001758 [Beauveria bassiana]	PMB71662.1	90	1	90	100	177	2e-56	90/90	100	90/90	100	0/90	0
GENE_00007086-RA	70	1	70	100	PMB67418.1 hypothetical protein BM221_007085 [Beauveria bassiana]	PMB67418.1	70	1	70	100	140	2e-42	70/70	100	70/70	100	0/70	0
GENE_00007020-RA	70	1	70	100	PMB67353.1 hypothetical protein BM221_007017 [Beauveria bassiana]	PMB67353.1	70	1	70	100	144	1e-43	70/70	100	70/70	100	0/70	0
GENE_00010588-RA	61	1	61	100	PMB63558.1 hypothetical protein BM221_010539 [Beauveria bassiana] PMB72586.1 hypothetical protein BM221_002692 [Beauveria bassiana]	PMB63558.1	61	1	61	100	121	4e-35	61/61	100	61/61	100	0/61	0
GENE_00008869-RA	79	1	79	100	PMB65503.1 hypothetical protein BM221_008861 [Beauveria bassiana]	PMB65503.1	79	1	79	100	165	6e-52	79/79	100	79/79	100	0/79	0
GENE_00004465-RA	123	1	123	100	PMB69826.1 hypothetical protein BM221_004473 [Beauveria bassiana]	PMB69826.1	123	1	123	100	252	6e-85	123/123	100	123/123	100	0/123	0
GENE_00000761-RA	69	1	69	100	PMB73336.1 hypothetical protein BM221_000757 [Beauveria bassiana]	PMB73336.1	69	1	69	100	141	7e-43	69/69	100	69/69	100	0/69	0
GENE_00001602-RA	820	1	820	100	PMB71510.1 hypothetical protein BM221_001600 [Beauveria bassiana]	PMB71510.1	820	1	820	100	1566	0.0	820/820	100	820/820	100	0/820	0
GENE_00010252-RA	595	1	595	100	PMB63775.1 hypothetical protein BM221_010246 [Beauveria bassiana]	PMB63775.1	595	1	595	100	1184	0.0	595/595	100	595/595	100	0/595	0
GENE_00008169-RA	103	1	103	100	PMB66527.1 V-type proton ATPase subunit G [Beauveria bassiana]	PMB66527.1	103	1	103	100	205	5e-67	103/103	100	103/103	100	0/103	0
GENE_00002558-RA	79	1	79	100	PMB72453.1 hypothetical protein BM221_002557 [Beauveria bassiana]	PMB72453.1	79	1	79	100	154	1e-47	79/79	100	79/79	100	0/79	0
GENE_00008694-RA	92	1	92	100	PMB65330.1 hypothetical protein BM221_008686 [Beauveria bassiana]	PMB65330.1	92	1	92	100	184	8e-59	92/92	100	92/92	100	0/92	0
GENE_00008599-RA	81	1	81	100	PMB65238.1 hypothetical protein BM221_008594 [Beauveria bassiana]	PMB65238.1	81	1	81	100	171	4e-54	81/81	100	81/81	100	0/81	0
GENE_00001854-RA	89	1	89	100	PMB71760.1 hypothetical protein BM221_001856 [Beauveria bassiana]	PMB71760.1	89	1	89	100	169	3e-53	89/89	100	89/89	100	0/89	0
GENE_00005687-RA	61	1	61	100	PMB69099.1 hypothetical protein BM221_005685 [Beauveria bassiana]	PMB69099.1	61	1	61	100	123	9e-36	61/61	100	61/61	100	0/61	0
GENE_00005540-RA	64	1	64	100	PMB68953.1 hypothetical protein BM221_005539 [Beauveria bassiana]	PMB68953.1	64	1	64	100	128	1e-37	64/64	100	64/64	100	0/64	0
GENE_00010245-RA	193	1	193	100	PMB64072.1 Uncharacterized protein C17D11.03c [Beauveria bassiana]	PMB64072.1	193	1	193	100	395	2e-139	193/193	100	193/193	100	0/193	0
GENE_00010730-RA	98	1	98	100	PMB63408.1 hypothetical protein BM221_010771 [Beauveria bassiana] PMB63769.1 hypothetical protein BM221_010511 [Beauveria bassiana]	PMB63408.1	98	1	98	100	199	1e-64	98/98	100	98/98	100	0/98	0
GENE_00005456-RA	74	1	74	100	PMB68871.1 hypothetical protein BM221_005455 [Beauveria bassiana]	PMB68871.1	74	1	74	100	154	1e-47	74/74	100	74/74	100	0/74	0
GENE_00006571-RA	61	1	61	100	PMB66908.1 hypothetical protein BM221_006565 [Beauveria bassiana]	PMB66908.1	61	1	61	100	124	2e-36	61/61	100	61/61	100	0/61	0
GENE_00000209-RA	84	1	84	100	PMB72790.1 hypothetical protein BM221_000207 [Beauveria bassiana]	PMB72790.1	84	1	84	100	169	3e-53	84/84	100	84/84	100	0/84	0
GENE_00003761-RA	111	1	111	100	PMB71301.1 hypothetical protein BM221_003768 [Beauveria bassiana]	PMB71301.1	111	1	111	100	216	3e-71	111/111	100	111/111	100	0/111	0
GENE_00006264-RA	77	1	77	100	PMB68086.1 hypothetical protein BM221_006263 [Beauveria bassiana]	PMB68086.1	77	1	77	100	158	3e-49	77/77	100	77/77	100	0/77	0
GENE_00007261-RA	95	1	95	100	PMB67582.1 hypothetical protein BM221_007252 [Beauveria bassiana] PMB67589.1 hypothetical protein BM221_007259 [Beauveria bassiana]	PMB67582.1	95	1	95	100	192	3e-62	95/95	100	95/95	100	0/95	0
GENE_00010403-RA	79	1	79	100	PMB63655.1 hypothetical protein BM221_010396 [Beauveria bassiana]	PMB63655.1	79	1	79	100	150	8e-46	79/79	100	79/79	100	0/79	0
GENE_00010610-RA	94	1	94	100	PMB63580.1 hypothetical protein BM221_010561 [Beauveria bassiana]	PMB63580.1	94	1	94	100	185	3e-59	94/94	100	94/94	100	0/94	0
GENE_00002290-RA	69	1	69	100	PMB72188.1 hypothetical protein BM221_002288 [Beauveria bassiana]	PMB72188.1	69	1	69	100	144	6e-44	69/69	100	69/69	100	0/69	0
GENE_00003278-RA	107	1	107	100	PMB70825.1 hypothetical protein BM221_003283 [Beauveria bassiana]	PMB70825.1	107	1	107	100	222	2e-73	107/107	100	107/107	100	0/107	0
GENE_00006095-RA	65	1	65	100	PMB67921.1 hypothetical protein BM221_006096 [Beauveria bassiana] PQK11694.1 hypothetical protein BB8028_0003g03180 [Beauveria bassiana]	PMB67921.1	65	1	65	100	123	9e-36	65/65	100	65/65	100	0/65	0
GENE_00002978-RA	243	1	243	100	PMB70527.1 hypothetical protein BM221_002978 [Beauveria bassiana]	PMB70527.1	243	1	243	100	507	0.0	243/243	100	243/243	100	0/243	0
GENE_00005291-RA	356	1	356	100	PMB68709.1 hypothetical protein BM221_005290 [Beauveria bassiana]	PMB68709.1	356	1	356	100	690	0.0	356/356	100	356/356	100	0/356	0
GENE_00006914-RA	106	1	106	100	PMB67247.1 hypothetical protein BM221_006910 [Beauveria bassiana]	PMB67247.1	106	1	106	100	210	9e-69	106/106	100	106/106	100	0/106	0
GENE_00000664-RA	73	1	73	100	PMB73242.1 hypothetical protein BM221_000663 [Beauveria bassiana]	PMB73242.1	73	1	73	100	147	4e-45	73/73	100	73/73	100	0/73	0
GENE_00009452-RA	70	1	70	100	PMB64914.1 hypothetical protein BM221_009101 [Beauveria bassiana]	PMB64914.1	70	1	70	100	142	4e-43	70/70	100	70/70	100	0/70	0
GENE_00007236-RA	69	1	69	100	PMB67565.1 hypothetical protein BM221_007235 [Beauveria bassiana]	PMB67565.1	69	1	69	100	145	2e-44	69/69	100	69/69	100	0/69	0
GENE_00007263-RA	78	1	78	100	PMB63319.1 hypothetical protein BM221_010869 [Beauveria bassiana] PMB63329.1 hypothetical protein BM221_010858 [Beauveria bassiana] PMB65127.1 hypothetical protein BM221_008483 [Beauveria bassiana] PMB67580.1 hypothetical protein BM221_007250 [Beauveria bassiana] PMB67591.1 hypothetical protein BM221_007261 [Beauveria bassiana]	PMB63319.1	78	1	78	100	162	1e-50	78/78	100	78/78	100	0/78	0
GENE_00001509-RA	80	1	80	100	PMB71418.1 hypothetical protein BM221_001507 [Beauveria bassiana]	PMB71418.1	80	1	80	100	163	4e-51	80/80	100	80/80	100	0/80	0
GENE_00008510-RA	123	1	123	100	PMB65149.1 hypothetical protein BM221_008505 [Beauveria bassiana]	PMB65149.1	123	1	123	100	253	2e-85	123/123	100	123/123	100	0/123	0
GENE_00005766-RA	60	1	60	100	PMB69176.1 hypothetical protein BM221_005762 [Beauveria bassiana]	PMB69176.1	60	1	60	100	120	1e-34	60/60	100	60/60	100	0/60	0
GENE_00004741-RA	144	1	144	100	PMB70097.1 hypothetical protein BM221_004746 [Beauveria bassiana]	PMB70097.1	144	1	144	100	298	2e-102	144/144	100	144/144	100	0/144	0
GENE_00007191-RA	518				No hit
GENE_00002312-RA	100	1	100	100	PMB72210.1 hypothetical protein BM221_002312 [Beauveria bassiana]	PMB72210.1	100	1	100	100	204	1e-66	100/100	100	100/100	100	0/100	0
GENE_00005898-RA	74	1	74	100	PMB67727.1 hypothetical protein BM221_005895 [Beauveria bassiana]	PMB67727.1	74	1	74	100	145	3e-44	74/74	100	74/74	100	0/74	0
GENE_00005224-RA	172	1	172	100	PMB68643.1 hypothetical protein BM221_005224 [Beauveria bassiana]	PMB68643.1	172	1	172	100	303	9e-104	172/172	100	172/172	100	0/172	0
GENE_00000748-RA	87				No hit
GENE_00006072-RA	116	1	116	100	PMB67898.1 hypothetical protein BM221_006073 [Beauveria bassiana]	PMB67898.1	116	1	116	100	234	7e-78	116/116	100	116/116	100	0/116	0
GENE_00000371-RA	137	1	137	100	PMB72951.1 hypothetical protein BM221_000368 [Beauveria bassiana]	PMB72951.1	137	1	137	100	280	2e-95	137/137	100	137/137	100	0/137	0
GENE_00006722-RA	504	1	504	100	PMB67057.1 hypothetical protein BM221_006719 [Beauveria bassiana]	PMB67057.1	504	1	504	100	960	0.0	504/504	100	504/504	100	0/504	0
GENE_00003451-RA	486	1	486	100	PMB70998.1 hypothetical protein BM221_003461 [Beauveria bassiana]	PMB70998.1	486	1	486	100	857	0.0	486/486	100	486/486	100	0/486	0
GENE_00004684-RA	91	1	91	100	PMB70043.1 hypothetical protein BM221_004691 [Beauveria bassiana]	PMB70043.1	91	1	91	100	182	2e-58	91/91	100	91/91	100	0/91	0
GENE_00004328-RA	63	1	63	100	PMB69690.1 hypothetical protein BM221_004335 [Beauveria bassiana]	PMB69690.1	63	1	63	100	129	7e-38	63/63	100	63/63	100	0/63	0
GENE_00001134-RA	750	1	750	100	PMB73704.1 hypothetical protein BM221_001128 [Beauveria bassiana]	PMB73704.1	750	1	750	100	1417	0.0	750/750	100	750/750	100	0/750	0
GENE_00004358-RA	63	1	63	100	PMB69720.1 hypothetical protein BM221_004367 [Beauveria bassiana]	PMB69720.1	63	1	63	100	131	7e-39	63/63	100	63/63	100	0/63	0
GENE_00009011-RA	74	1	74	100	PMB64480.1 hypothetical protein BM221_009318 [Beauveria bassiana]	PMB64480.1	74	1	74	100	150	4e-46	74/74	100	74/74	100	0/74	0
GENE_00003605-RA	69	1	69	100	PMB71150.1 hypothetical protein BM221_003617 [Beauveria bassiana]	PMB71150.1	69	1	69	100	137	3e-41	69/69	100	69/69	100	0/69	0
GENE_00003806-RA	78	1	78	100	PMB71345.1 hypothetical protein BM221_003812 [Beauveria bassiana]	PMB71345.1	78	1	78	100	161	2e-50	78/78	100	78/78	100	0/78	0
GENE_00005981-RA	84	1	84	100	PMB67809.1 hypothetical protein BM221_005980 [Beauveria bassiana]	PMB67809.1	84	1	84	100	169	3e-53	84/84	100	84/84	100	0/84	0
GENE_00005764-RA	94	1	94	100	PMB69174.1 hypothetical protein BM221_005760 [Beauveria bassiana]	PMB69174.1	94	1	94	100	197	6e-64	94/94	100	94/94	100	0/94	0
GENE_00000944-RA	269	1	269	100	PMB73518.1 hypothetical protein BM221_000941 [Beauveria bassiana]	PMB73518.1	269	1	269	100	519	0.0	269/269	100	269/269	100	0/269	0
GENE_00003941-RA	74	1	74	100	PMB69306.1 hypothetical protein BM221_003945 [Beauveria bassiana]	PMB69306.1	74	1	74	100	149	7e-46	74/74	100	74/74	100	0/74	0
GENE_00007131-RA	62	1	62	100	PMB67463.1 hypothetical protein BM221_007131 [Beauveria bassiana]	PMB67463.1	62	1	62	100	125	1e-36	62/62	100	62/62	100	0/62	0
GENE_00004638-RA	61	1	61	100	PMB69998.1 hypothetical protein BM221_004646 [Beauveria bassiana]	PMB69998.1	61	1	61	100	122	2e-35	61/61	100	61/61	100	0/61	0
GENE_00009560-RA	125	1	125	100	PMB65021.1 hypothetical protein BM221_009208 [Beauveria bassiana]	PMB65021.1	125	1	125	100	253	2e-85	125/125	100	125/125	100	0/125	0
GENE_00003127-RA	68	1	68	100	PMB70676.1 hypothetical protein BM221_003131 [Beauveria bassiana]	PMB70676.1	68	1	68	100	142	6e-43	68/68	100	68/68	100	0/68	0
GENE_00004895-RA	59	1	59	100	PMB63335.1 hypothetical protein BM221_010848 [Beauveria bassiana] PMB68324.1 hypothetical protein BM221_004898 [Beauveria bassiana]	PMB63335.1	59	1	59	100	122	2e-35	59/59	100	59/59	100	0/59	0
GENE_00006435-RA	73	1	73	100	PMB68253.1 hypothetical protein BM221_006430 [Beauveria bassiana]	PMB68253.1	73	1	73	100	150	4e-46	73/73	100	73/73	100	0/73	0
GENE_00008109-RA	1401	1	1401	100	PMB66469.1 hypothetical protein BM221_007458 [Beauveria bassiana]	PMB66469.1	1401	1	1401	100	2768	0.0	1401/1401	100	1401/1401	100	0/1401	0
GENE_00005440-RA	116	1	116	100	PMB68855.1 hypothetical protein BM221_005439 [Beauveria bassiana]	PMB68855.1	116	1	116	100	245	2e-82	116/116	100	116/116	100	0/116	0
GENE_00000071-RA	74	1	74	100	PMB72656.1 hypothetical protein BM221_000073 [Beauveria bassiana]	PMB72656.1	74	1	74	100	154	8e-48	74/74	100	74/74	100	0/74	0
GENE_00004585-RA	60	1	60	100	PMB69945.1 hypothetical protein BM221_004592 [Beauveria bassiana]	PMB69945.1	60	1	60	100	122	3e-35	60/60	100	60/60	100	0/60	0
GENE_00004107-RA	61	1	61	100	PMB69470.1 hypothetical protein BM221_004114 [Beauveria bassiana]	PMB69470.1	61	1	61	100	129	5e-38	61/61	100	61/61	100	0/61	0
GENE_00002152-RA	124	1	124	100	PMB72050.1 hypothetical protein BM221_002150 [Beauveria bassiana]	PMB72050.1	124	1	124	100	235	4e-78	124/124	100	124/124	100	0/124	0
GENE_00010011-RA	205	1	205	100	PMB64206.1 hypothetical protein BM221_010000 [Beauveria bassiana]	PMB64206.1	205	1	205	100	385	8e-135	205/205	100	205/205	100	0/205	0
GENE_00010085-RA	61	1	61	100	PMB63914.1 hypothetical protein BM221_010076 [Beauveria bassiana]	PMB63914.1	61	1	61	100	125	2e-36	61/61	100	61/61	100	0/61	0
GENE_00007944-RA	115	1	115	100	PMB66305.1 hypothetical protein BM221_007292 [Beauveria bassiana]	PMB66305.1	115	1	115	100	239	7e-80	115/115	100	115/115	100	0/115	0
GENE_00000384-RA	90	1	90	100	PMB72964.1 hypothetical protein BM221_000381 [Beauveria bassiana]	PMB72964.1	90	1	90	100	181	8e-58	90/90	100	90/90	100	0/90	0
GENE_00010734-RA	99	1	99	100	PMB63412.1 hypothetical protein BM221_010775 [Beauveria bassiana] PMB63765.1 hypothetical protein BM221_010507 [Beauveria bassiana]	PMB63412.1	99	1	99	100	204	8e-67	99/99	100	99/99	100	0/99	0
GENE_00010847-RA	95	1	95	100	PMB63371.1 hypothetical protein BM221_010781 [Beauveria bassiana]	PMB63371.1	95	1	95	100	195	2e-63	95/95	100	95/95	100	0/95	0
GENE_00006113-RA	438	1	438	100	PMB67939.1 hypothetical protein BM221_006114 [Beauveria bassiana]	PMB67939.1	438	1	438	100	855	0.0	438/438	100	438/438	100	0/438	0
GENE_00010703-RA	70	1	70	100	PMB63383.1 hypothetical protein BM221_010746 [Beauveria bassiana]	PMB63383.1	70	1	70	100	145	2e-44	70/70	100	70/70	100	0/70	0
GENE_00006999-RA	98	1	98	100	PMB67332.1 hypothetical protein BM221_006996 [Beauveria bassiana]	PMB67332.1	98	1	98	100	199	1e-64	98/98	100	98/98	100	0/98	0
GENE_00005192-RA	106	1	106	100	PMB68612.1 hypothetical protein BM221_005193 [Beauveria bassiana]	PMB68612.1	106	1	106	100	207	9e-68	106/106	100	106/106	100	0/106	0
GENE_00005334-RA	77	1	77	100	PMB68751.1 hypothetical protein BM221_005333 [Beauveria bassiana]	PMB68751.1	77	1	77	100	149	8e-46	77/77	100	77/77	100	0/77	0
GENE_00001510-RA	73	1	73	100	PMB71419.1 hypothetical protein BM221_001508 [Beauveria bassiana]	PMB71419.1	73	1	73	100	150	5e-46	73/73	100	73/73	100	0/73	0
GENE_00003838-RA	83	1	83	100	PMB69205.1 Uncharacterized protein C3B9.05 [Beauveria bassiana]	PMB69205.1	83	1	83	100	169	1e-53	83/83	100	83/83	100	0/83	0
GENE_00009810-RA	129	1	129	100	PMB64414.1 hypothetical protein BM221_009802 [Beauveria bassiana]	PMB64414.1	129	1	129	100	262	8e-89	129/129	100	129/129	100	0/129	0
GENE_00010833-RA	78	1	78	100	PMB63319.1 hypothetical protein BM221_010869 [Beauveria bassiana] PMB63329.1 hypothetical protein BM221_010858 [Beauveria bassiana] PMB65127.1 hypothetical protein BM221_008483 [Beauveria bassiana] PMB67580.1 hypothetical protein BM221_007250 [Beauveria bassiana] PMB67591.1 hypothetical protein BM221_007261 [Beauveria bassiana]	PMB63319.1	78	1	78	100	162	1e-50	78/78	100	78/78	100	0/78	0
GENE_00001719-RA	74	1	74	100	PMB71627.1 hypothetical protein BM221_001720 [Beauveria bassiana]	PMB71627.1	74	1	74	100	149	2e-45	74/74	100	74/74	100	0/74	0
GENE_00001117-RA	174	1	174	100	PMB73690.1 hypothetical protein BM221_001114 [Beauveria bassiana]	PMB73690.1	174	1	174	100	357	5e-125	174/174	100	174/174	100	0/174	0
GENE_00001213-RA	99	1	99	100	PMB73783.1 hypothetical protein BM221_001208 [Beauveria bassiana]	PMB73783.1	99	1	99	100	207	5e-68	99/99	100	99/99	100	0/99	0
GENE_00000303-RA	86	1	86	100	PMB72884.1 hypothetical protein BM221_000301 [Beauveria bassiana]	PMB72884.1	86	1	86	100	170	1e-53	86/86	100	86/86	100	0/86	0
GENE_00010514-RA	99	1	99	100	PMB63412.1 hypothetical protein BM221_010775 [Beauveria bassiana] PMB63765.1 hypothetical protein BM221_010507 [Beauveria bassiana]	PMB63412.1	99	1	99	100	204	8e-67	99/99	100	99/99	100	0/99	0
GENE_00006874-RA	69	1	69	100	PMB67208.1 hypothetical protein BM221_006870 [Beauveria bassiana]	PMB67208.1	69	1	69	100	139	9e-42	69/69	100	69/69	100	0/69	0
GENE_00002384-RA	174	1	174	100	PMB72281.1 hypothetical protein BM221_002383 [Beauveria bassiana]	PMB72281.1	174	1	174	100	363	2e-127	174/174	100	174/174	100	0/174	0
GENE_00008962-RA	76	1	76	100	PMB65596.1 hypothetical protein BM221_008957 [Beauveria bassiana]	PMB65596.1	76	1	76	100	157	8e-49	76/76	100	76/76	100	0/76	0
GENE_00002890-RA	78	1	78	100	PMB70439.1 hypothetical protein BM221_002890 [Beauveria bassiana]	PMB70439.1	78	1	78	100	166	2e-52	78/78	100	78/78	100	0/78	0
GENE_00006014-RA	99	1	99	100	PMB67842.1 hypothetical protein BM221_006013 [Beauveria bassiana]	PMB67842.1	99	1	99	100	201	2e-65	99/99	100	99/99	100	0/99	0
GENE_00007665-RA	68	1	68	100	PMB66033.1 hypothetical protein BM221_008234 [Beauveria bassiana]	PMB66033.1	68	1	68	100	139	1e-41	68/68	100	68/68	100	0/68	0
GENE_00005881-RA	62	1	62	100	PMB67710.1 hypothetical protein BM221_005878 [Beauveria bassiana]	PMB67710.1	62	1	62	100	129	6e-38	62/62	100	62/62	100	0/62	0
GENE_00008892-RA	69	1	69	100	PMB65526.1 hypothetical protein BM221_008884 [Beauveria bassiana]	PMB65526.1	69	1	69	100	135	2e-40	69/69	100	69/69	100	0/69	0
GENE_00008420-RA	774				No hit
GENE_00004060-RA	108	1	108	100	PMB69423.1 hypothetical protein BM221_004064 [Beauveria bassiana]	PMB69423.1	108	1	108	100	221	4e-73	108/108	100	108/108	100	0/108	0
GENE_00008487-RA	78	1	78	100	PMB63319.1 hypothetical protein BM221_010869 [Beauveria bassiana] PMB63329.1 hypothetical protein BM221_010858 [Beauveria bassiana] PMB65127.1 hypothetical protein BM221_008483 [Beauveria bassiana] PMB67580.1 hypothetical protein BM221_007250 [Beauveria bassiana] PMB67591.1 hypothetical protein BM221_007261 [Beauveria bassiana]	PMB63319.1	78	1	78	100	162	1e-50	78/78	100	78/78	100	0/78	0
GENE_00005614-RA	466	1	466	100	PMB69027.1 hypothetical protein BM221_005613 [Beauveria bassiana]	PMB69027.1	466	1	466	100	957	0.0	466/466	100	466/466	100	0/466	0
GENE_00008549-RA	98	1	98	100	PMB65188.1 hypothetical protein BM221_008544 [Beauveria bassiana]	PMB65188.1	98	1	98	100	194	8e-63	98/98	100	98/98	100	0/98	0
GENE_00007770-RA	64	1	64	100	PMB66137.1 hypothetical protein BM221_008339 [Beauveria bassiana]	PMB66137.1	64	1	64	100	131	9e-39	64/64	100	64/64	100	0/64	0
GENE_00003802-RA	96	1	96	100	PMB71341.1 hypothetical protein BM221_003808 [Beauveria bassiana]	PMB71341.1	96	1	96	100	200	4e-65	96/96	100	96/96	100	0/96	0
GENE_00007251-RA	197	1	197	100	PMB63318.1 hypothetical protein BM221_010868 [Beauveria bassiana] PMB67579.1 hypothetical protein BM221_007249 [Beauveria bassiana] PMB67592.1 hypothetical protein BM221_007262 [Beauveria bassiana]	PMB63318.1	197	1	197	100	394	7e-139	197/197	100	197/197	100	0/197	0
GENE_00002144-RA	64	1	64	100	PMB72043.1 hypothetical protein BM221_002143 [Beauveria bassiana]	PMB72043.1	64	1	64	100	135	2e-40	64/64	100	64/64	100	0/64	0
GENE_00001283-RA	74	1	74	100	PMB73853.1 hypothetical protein BM221_001279 [Beauveria bassiana]	PMB73853.1	74	1	74	100	152	9e-47	74/74	100	74/74	100	0/74	0
GENE_00010359-RA	443	1	443	100	PMB63880.1 hypothetical protein BM221_010352 [Beauveria bassiana]	PMB63880.1	443	1	443	100	927	0.0	443/443	100	443/443	100	0/443	0
GENE_00006326-RA	78	1	78	100	PMB68148.1 hypothetical protein BM221_006325 [Beauveria bassiana]	PMB68148.1	78	1	78	100	157	9e-49	78/78	100	78/78	100	0/78	0
GENE_00005144-RA	59	1	59	100	PMB68566.1 hypothetical protein BM221_005146 [Beauveria bassiana]	PMB68566.1	59	1	59	100	125	1e-36	59/59	100	59/59	100	0/59	0
GENE_00010812-RA	90	1	90	100	PMB63638.1 hypothetical protein BM221_010537 [Beauveria bassiana]	PMB63638.1	90	1	90	100	175	1e-55	90/90	100	90/90	100	0/90	0
GENE_00000793-RA	142	1	142	100	PMB73367.1 hypothetical protein BM221_000788 [Beauveria bassiana]	PMB73367.1	142	1	142	100	279	4e-95	142/142	100	142/142	100	0/142	0
GENE_00010507-RA	138	1	138	100	PMB63758.1 hypothetical protein BM221_010500 [Beauveria bassiana] PMB65631.1 hypothetical protein BM221_008992 [Beauveria bassiana]	PMB63758.1	138	1	138	100	283	1e-96	138/138	100	138/138	100	0/138	0
GENE_00008002-RA	72	1	72	100	PMB66363.1 hypothetical protein BM221_007350 [Beauveria bassiana]	PMB66363.1	72	1	72	100	152	6e-47	72/72	100	72/72	100	0/72	0
GENE_00005353-RA	97	1	97	100	PMB68770.1 hypothetical protein BM221_005352 [Beauveria bassiana]	PMB68770.1	97	1	97	100	199	1e-64	97/97	100	97/97	100	0/97	0
GENE_00002003-RA	66	1	66	100	PMB71905.1 hypothetical protein BM221_002001 [Beauveria bassiana]	PMB71905.1	66	1	66	100	136	8e-41	66/66	100	66/66	100	0/66	0
GENE_00009002-RA	81	1	81	100	PMB65635.1 hypothetical protein BM221_008996 [Beauveria bassiana]	PMB65635.1	81	1	81	100	156	3e-48	81/81	100	81/81	100	0/81	0
GENE_00009935-RA	309	1	309	100	PMB64135.1 hypothetical protein BM221_009928 [Beauveria bassiana]	PMB64135.1	309	1	309	100	632	0.0	309/309	100	309/309	100	0/309	0
GENE_00003357-RA	91	1	91	100	PMB70904.1 hypothetical protein BM221_003363 [Beauveria bassiana]	PMB70904.1	91	1	91	100	184	4e-59	91/91	100	91/91	100	0/91	0
GENE_00010349-RA	230	1	230	100	PMB63871.1 hypothetical protein BM221_010342 [Beauveria bassiana]	PMB63871.1	230	1	230	100	456	4e-162	230/230	100	230/230	100	0/230	0
GENE_00003555-RA	288	1	288	100	PMB71101.1 hypothetical protein BM221_003565 [Beauveria bassiana]	PMB71101.1	288	1	288	100	582	0.0	288/288	100	288/288	100	0/288	0
GENE_00004994-RA	70	1	70	100	PMB68420.1 hypothetical protein BM221_004998 [Beauveria bassiana]	PMB68420.1	70	1	70	100	146	1e-44	70/70	100	70/70	100	0/70	0
GENE_00005107-RA	147	1	147	100	PMB68530.1 hypothetical protein BM221_005109 [Beauveria bassiana]	PMB68530.1	147	1	147	100	298	3e-102	147/147	100	147/147	100	0/147	0
GENE_00005473-RA	162	1	162	100	PMB68888.1 hypothetical protein BM221_005472 [Beauveria bassiana]	PMB68888.1	162	1	162	100	327	3e-113	162/162	100	162/162	100	0/162	0
GENE_00010480-RA	109	1	109	100	PMB63731.1 hypothetical protein BM221_010473 [Beauveria bassiana]	PMB63731.1	109	1	109	100	223	1e-73	109/109	100	109/109	100	0/109	0
GENE_00010500-RA	246	1	246	100	PMB63751.1 hypothetical protein BM221_010493 [Beauveria bassiana]	PMB63751.1	246	1	246	100	484	1e-172	246/246	100	246/246	100	0/246	0
GENE_00009365-RA	70	1	70	100	PMB64828.1 hypothetical protein BM221_009015 [Beauveria bassiana]	PMB64828.1	70	1	70	100	145	3e-44	70/70	100	70/70	100	0/70	0
GENE_00004853-RA	132	1	132	100	PMB70206.1 hypothetical protein BM221_004857 [Beauveria bassiana]	PMB70206.1	132	1	132	100	271	5e-92	132/132	100	132/132	100	0/132	0
GENE_00009823-RA	80	1	80	100	PMB64427.1 hypothetical protein BM221_009815 [Beauveria bassiana]	PMB64427.1	80	1	80	100	166	2e-52	80/80	100	80/80	100	0/80	0
GENE_00008888-RA	108	1	108	100	PMB65522.1 hypothetical protein BM221_008880 [Beauveria bassiana]	PMB65522.1	108	1	108	100	224	3e-74	108/108	100	108/108	100	0/108	0
GENE_00006006-RA	74	1	74	100	PMB67834.1 hypothetical protein BM221_006005 [Beauveria bassiana]	PMB67834.1	74	1	74	100	152	7e-47	74/74	100	74/74	100	0/74	0
GENE_00009572-RA	77	1	77	100	PMB65033.1 hypothetical protein BM221_009220 [Beauveria bassiana]	PMB65033.1	77	1	77	100	159	1e-49	77/77	100	77/77	100	0/77	0
GENE_00005761-RA	101	1	101	100	PMB69172.1 hypothetical protein BM221_005758 [Beauveria bassiana]	PMB69172.1	101	1	101	100	209	1e-68	101/101	100	101/101	100	0/101	0
GENE_00001615-RA	108	1	108	100	PMB71524.1 hypothetical protein BM221_001614 [Beauveria bassiana]	PMB71524.1	108	1	108	100	224	3e-74	108/108	100	108/108	100	0/108	0
GENE_00007328-RA	66	1	66	100	PMB65701.1 hypothetical protein BM221_007898 [Beauveria bassiana]	PMB65701.1	66	1	66	100	135	2e-40	66/66	100	66/66	100	0/66	0
GENE_00008530-RA	60	1	60	100	PMB65169.1 hypothetical protein BM221_008525 [Beauveria bassiana]	PMB65169.1	60	1	60	100	114	3e-32	60/60	100	60/60	100	0/60	0
GENE_00005795-RA	89	1	89	100	PMB67624.1 hypothetical protein BM221_005791 [Beauveria bassiana]	PMB67624.1	89	1	89	100	179	4e-57	89/89	100	89/89	100	0/89	0
GENE_00010243-RA	174	1	174	100	PMB64070.1 hypothetical protein BM221_010238 [Beauveria bassiana]	PMB64070.1	174	1	174	100	353	2e-123	174/174	100	174/174	100	0/174	0
GENE_00002429-RA	89	1	89	100	PMB72326.1 hypothetical protein BM221_002428 [Beauveria bassiana]	PMB72326.1	89	1	89	100	177	3e-56	89/89	100	89/89	100	0/89	0
GENE_00007217-RA	70	1	70	100	PMB67547.1 hypothetical protein BM221_007217 [Beauveria bassiana]	PMB67547.1	70	1	70	100	144	1e-43	70/70	100	70/70	100	0/70	0
GENE_00009799-RA	64	1	64	100	PMB64403.1 hypothetical protein BM221_009791 [Beauveria bassiana]	PMB64403.1	64	1	64	100	129	4e-38	64/64	100	64/64	100	0/64	0
GENE_00004769-RA	229	1	229	100	PMB70124.1 Phosphatidylinositol N-acetylglucosaminyltransferase subunit gpi15 [Beauveria bassiana]	PMB70124.1	229	1	229	100	439	1e-155	229/229	100	229/229	100	0/229	0
GENE_00009491-RA	68	1	68	100	PMB64953.1 hypothetical protein BM221_009140 [Beauveria bassiana]	PMB64953.1	68	1	68	100	137	4e-41	68/68	100	68/68	100	0/68	0
GENE_00005592-RA	131	1	131	100	PMB69005.1 hypothetical protein BM221_005591 [Beauveria bassiana]	PMB69005.1	131	1	131	100	269	2e-91	131/131	100	131/131	100	0/131	0
GENE_00009421-RA	101	1	101	100	PMB64883.1 hypothetical protein BM221_009070 [Beauveria bassiana]	PMB64883.1	101	1	101	100	216	3e-71	101/101	100	101/101	100	0/101	0
GENE_00001541-RA	71	1	71	100	PMB71450.1 hypothetical protein BM221_001539 [Beauveria bassiana]	PMB71450.1	71	1	71	100	145	2e-44	71/71	100	71/71	100	0/71	0
GENE_00002430-RA	63	1	63	100	PMB72327.1 hypothetical protein BM221_002429 [Beauveria bassiana]	PMB72327.1	63	1	63	100	124	4e-36	63/63	100	63/63	100	0/63	0
GENE_00009652-RA	248	1	248	100	PMB65112.1 hypothetical protein BM221_009300 [Beauveria bassiana]	PMB65112.1	248	1	248	100	502	7e-180	248/248	100	248/248	100	0/248	0
GENE_00010854-RA	318	1	318	100	PMB63331.1 hypothetical protein BM221_010851 [Beauveria bassiana] PMB69803.1 hypothetical protein BM221_004450 [Beauveria bassiana]	PMB63331.1	318	1	318	100	637	0.0	318/318	100	318/318	100	0/318	0
GENE_00008521-RA	110	1	110	100	PMB65160.1 hypothetical protein BM221_008516 [Beauveria bassiana]	PMB65160.1	110	1	110	100	221	3e-73	110/110	100	110/110	100	0/110	0
GENE_00007980-RA	203	1	203	100	PMB66341.1 hypothetical protein BM221_007328 [Beauveria bassiana]	PMB66341.1	203	1	203	100	412	2e-145	203/203	100	203/203	100	0/203	0
GENE_00008398-RA	70	1	70	100	PMB66753.1 hypothetical protein BM221_007749 [Beauveria bassiana]	PMB66753.1	70	1	70	100	129	6e-38	70/70	100	70/70	100	0/70	0
GENE_00003671-RA	82	1	82	100	PMB71214.1 hypothetical protein BM221_003681 [Beauveria bassiana]	PMB71214.1	82	1	82	100	163	5e-51	82/82	100	82/82	100	0/82	0
GENE_00010795-RA	373	1	373	100	PMB63621.1 hypothetical protein BM221_010520 [Beauveria bassiana]	PMB63621.1	373	1	373	100	727	0.0	373/373	100	373/373	100	0/373	0
GENE_00007948-RA	134	1	134	100	PMB66309.1 Cyanamide hydratase [Beauveria bassiana]	PMB66309.1	134	1	134	100	283	9e-97	134/134	100	134/134	100	0/134	0
GENE_00004530-RA	96	1	96	100	PMB69891.1 hypothetical protein BM221_004538 [Beauveria bassiana]	PMB69891.1	96	1	96	100	200	4e-65	96/96	100	96/96	100	0/96	0
GENE_00001201-RA	687	1	687	100	PMB73770.1 hypothetical protein BM221_001195 [Beauveria bassiana]	PMB73770.1	687	1	687	100	1303	0.0	687/687	100	687/687	100	0/687	0
GENE_00008544-RA	75	1	75	100	PMB65183.1 hypothetical protein BM221_008539 [Beauveria bassiana]	PMB65183.1	75	1	75	100	148	3e-45	75/75	100	75/75	100	0/75	0
GENE_00010519-RA	112	1	112	100	PMB63770.1 hypothetical protein BM221_010512 [Beauveria bassiana]	PMB63770.1	112	1	112	100	231	8e-77	112/112	100	112/112	100	0/112	0
GENE_00010505-RA	139	1	139	100	PMB63756.1 hypothetical protein BM221_010498 [Beauveria bassiana] PMB65628.1 hypothetical protein BM221_008989 [Beauveria bassiana]	PMB63756.1	139	1	139	100	284	4e-97	139/139	100	139/139	100	0/139	0
GENE_00002844-RA	103	1	103	100	PMB70394.1 hypothetical protein BM221_002845 [Beauveria bassiana]	PMB70394.1	103	1	103	100	214	1e-70	103/103	100	103/103	100	0/103	0
GENE_00007486-RA	273	1	273	100	PMB65858.1 hypothetical protein BM221_008055 [Beauveria bassiana]	PMB65858.1	273	1	273	100	532	0.0	273/273	100	273/273	100	0/273	0
GENE_00007807-RA	230	1	230	100	PMB66173.1 hypothetical protein BM221_008375 [Beauveria bassiana]	PMB66173.1	230	1	230	100	474	2e-169	230/230	100	230/230	100	0/230	0
GENE_00004572-RA	82	1	82	100	PMB69932.1 hypothetical protein BM221_004579 [Beauveria bassiana]	PMB69932.1	82	1	82	100	162	8e-51	82/82	100	82/82	100	0/82	0
GENE_00002257-RA	60	1	60	100	PMB72155.1 hypothetical protein BM221_002255 [Beauveria bassiana]	PMB72155.1	60	1	60	100	124	5e-36	60/60	100	60/60	100	0/60	0
GENE_00007599-RA	59	1	59	100	PMB65969.1 hypothetical protein BM221_008169 [Beauveria bassiana]	PMB65969.1	59	1	59	100	125	1e-36	59/59	100	59/59	100	0/59	0
GENE_00006378-RA	651	1	651	100	PMB68199.1 hypothetical protein BM221_006376 [Beauveria bassiana]	PMB68199.1	651	1	651	100	1212	0.0	651/651	100	651/651	100	0/651	0
GENE_00006763-RA	69	1	69	100	PMB67098.1 hypothetical protein BM221_006760 [Beauveria bassiana]	PMB67098.1	69	1	69	100	145	4e-44	69/69	100	69/69	100	0/69	0
GENE_00009282-RA	111	1	111	100	PMB64748.1 hypothetical protein BM221_009589 [Beauveria bassiana]	PMB64748.1	111	1	111	100	235	2e-78	111/111	100	111/111	100	0/111	0
GENE_00008803-RA	63	1	63	100	PMB65438.1 hypothetical protein BM221_008796 [Beauveria bassiana]	PMB65438.1	63	1	63	100	129	4e-38	63/63	100	63/63	100	0/63	0
GENE_00001142-RA	82	1	82	100	PMB73712.1 hypothetical protein BM221_001136 [Beauveria bassiana]	PMB73712.1	82	1	82	100	169	3e-53	82/82	100	82/82	100	0/82	0
GENE_00005942-RA	63	1	63	100	PMB67771.1 hypothetical protein BM221_005942 [Beauveria bassiana]	PMB67771.1	63	1	63	100	117	2e-33	63/63	100	63/63	100	0/63	0
GENE_00009010-RA	92	1	92	100	PMB64479.1 hypothetical protein BM221_009317 [Beauveria bassiana]	PMB64479.1	92	1	92	100	187	3e-60	92/92	100	92/92	100	0/92	0
GENE_00010723-RA	64	1	64	100	PMB63401.1 hypothetical protein BM221_010764 [Beauveria bassiana]	PMB63401.1	64	1	64	100	131	7e-39	64/64	100	64/64	100	0/64	0
GENE_00002525-RA	74	1	74	100	PMB72421.1 hypothetical protein BM221_002525 [Beauveria bassiana]	PMB72421.1	74	1	74	100	145	4e-44	74/74	100	74/74	100	0/74	0
GENE_00008994-RA	168	1	168	100	PMB63755.1 hypothetical protein BM221_010497 [Beauveria bassiana] PMB65627.1 hypothetical protein BM221_008988 [Beauveria bassiana]	PMB63755.1	168	1	168	100	335	2e-116	168/168	100	168/168	100	0/168	0
GENE_00008437-RA	101	1	101	100	PMB66791.1 hypothetical protein BM221_007787 [Beauveria bassiana]	PMB66791.1	101	1	101	100	211	2e-69	101/101	100	101/101	100	0/101	0
GENE_00001018-RA	136	1	136	100	PMB73592.1 hypothetical protein BM221_001015 [Beauveria bassiana]	PMB73592.1	136	1	136	100	278	8e-95	136/136	100	136/136	100	0/136	0
GENE_00002455-RA	116	1	116	100	PMB72352.1 hypothetical protein BM221_002455 [Beauveria bassiana]	PMB72352.1	116	1	116	100	236	1e-78	116/116	100	116/116	100	0/116	0
GENE_00004924-RA	209	1	209	100	KGQ09922.1 hypothetical protein BBAD15_g4735 [Beauveria bassiana D1-5]	KGQ09922.1	283	86	283	69.96	354	2e-121	189/209	90	193/209	92	11/209	5
GENE_00002454-RA	197	1	197	100	PMB72351.1 hypothetical protein BM221_002454 [Beauveria bassiana]	PMB72351.1	197	1	197	100	407	9e-144	197/197	100	197/197	100	0/197	0
GENE_00010807-RA	146	1	146	100	PMB63633.1 hypothetical protein BM221_010532 [Beauveria bassiana]	PMB63633.1	146	1	146	100	302	7e-104	146/146	100	146/146	100	0/146	0
GENE_00002895-RA	168	1	168	100	PMB70444.1 hypothetical protein BM221_002895 [Beauveria bassiana]	PMB70444.1	168	1	168	100	351	1e-122	168/168	100	168/168	100	0/168	0
GENE_00003332-RA	338	1	338	100	PMB70878.1 hypothetical protein BM221_003337 [Beauveria bassiana]	PMB70878.1	338	1	338	100	674	0.0	338/338	100	338/338	100	0/338	0
GENE_00005145-RA	113	1	113	100	PMB68567.1 hypothetical protein BM221_005147 [Beauveria bassiana]	PMB68567.1	113	1	113	100	235	2e-78	113/113	100	113/113	100	0/113	0
GENE_00003682-RA	64	1	64	100	PMB71225.1 hypothetical protein BM221_003692 [Beauveria bassiana]	PMB71225.1	64	1	64	100	131	6e-39	64/64	100	64/64	100	0/64	0
GENE_00001313-RA	219	1	219	100	PMB73883.1 hypothetical protein BM221_001310 [Beauveria bassiana]	PMB73883.1	219	1	219	100	452	5e-161	219/219	100	219/219	100	0/219	0
GENE_00005136-RA	129	1	129	100	PMB68559.1 hypothetical protein BM221_005139 [Beauveria bassiana]	PMB68559.1	129	1	129	100	266	2e-90	129/129	100	129/129	100	0/129	0
GENE_00009683-RA	172	1	172	100	PMB64289.1 hypothetical protein BM221_009675 [Beauveria bassiana]	PMB64289.1	172	1	172	100	349	1e-121	172/172	100	172/172	100	0/172	0
GENE_00009696-RA	64	1	64	100	PMB64301.1 hypothetical protein BM221_009687 [Beauveria bassiana]	PMB64301.1	64	1	64	100	121	5e-35	64/64	100	64/64	100	0/64	0
GENE_00006242-RA	85	1	85	100	PMB68064.1 hypothetical protein BM221_006240 [Beauveria bassiana]	PMB68064.1	85	1	85	100	170	1e-53	85/85	100	85/85	100	0/85	0
GENE_00008088-RA	78	1	78	100	PMB66448.1 hypothetical protein BM221_007437 [Beauveria bassiana]	PMB66448.1	78	1	78	100	160	8e-50	78/78	100	78/78	100	0/78	0
GENE_00007981-RA	126	1	126	100	PMB66342.1 hypothetical protein BM221_007329 [Beauveria bassiana]	PMB66342.1	126	1	126	100	263	4e-89	126/126	100	126/126	100	0/126	0
GENE_00003161-RA	60	1	60	100	PMB70709.1 hypothetical protein BM221_003164 [Beauveria bassiana]	PMB70709.1	60	1	60	100	119	6e-34	60/60	100	60/60	100	0/60	0
GENE_00008991-RA	172	1	172	100	PMB63752.1 hypothetical protein BM221_010494 [Beauveria bassiana] PMB65624.1 hypothetical protein BM221_008985 [Beauveria bassiana]	PMB63752.1	172	1	172	100	351	1e-122	172/172	100	172/172	100	0/172	0
GENE_00002791-RA	87	1	87	100	PMB70342.1 hypothetical protein BM221_002793 [Beauveria bassiana]	PMB70342.1	87	1	87	100	183	1e-58	87/87	100	87/87	100	0/87	0
GENE_00006195-RA	62	1	62	100	PMB68018.1 hypothetical protein BM221_006194 [Beauveria bassiana]	PMB68018.1	62	1	62	100	130	1e-38	62/62	100	62/62	100	0/62	0
GENE_00008508-RA	203	1	203	100	PMB65147.1 hypothetical protein BM221_008503 [Beauveria bassiana]	PMB65147.1	203	1	203	100	419	1e-148	203/203	100	203/203	100	0/203	0
GENE_00005087-RA	273	1	273	100	PMB68510.1 hypothetical protein BM221_005089 [Beauveria bassiana]	PMB68510.1	273	1	273	100	571	0.0	273/273	100	273/273	100	0/273	0
GENE_00005554-RA	63	1	63	100	PMB68967.1 hypothetical protein BM221_005553 [Beauveria bassiana]	PMB68967.1	63	1	63	100	130	2e-38	63/63	100	63/63	100	0/63	0
GENE_00008450-RA	1113	1	1113	100	PMB66803.1 hypothetical protein BM221_007799 [Beauveria bassiana]	PMB66803.1	1113	1	1113	100	1883	0.0	1113/1113	100	1113/1113	100	0/1113	0
GENE_00004699-RA	111	1	111	100	PMB70057.1 hypothetical protein BM221_004705 [Beauveria bassiana]	PMB70057.1	111	1	111	100	228	5e-76	111/111	100	111/111	100	0/111	0
GENE_00006717-RA	77	1	77	100	PMB67052.1 hypothetical protein BM221_006714 [Beauveria bassiana]	PMB67052.1	77	1	77	100	159	1e-49	77/77	100	77/77	100	0/77	0
GENE_00010481-RA	61	1	61	100	PMB63732.1 hypothetical protein BM221_010474 [Beauveria bassiana]	PMB63732.1	61	1	61	100	126	7e-37	61/61	100	61/61	100	0/61	0
GENE_00008070-RA	99	1	99	100	PMB66430.1 hypothetical protein BM221_007419 [Beauveria bassiana]	PMB66430.1	99	1	99	100	201	3e-65	99/99	100	99/99	100	0/99	0
GENE_00005692-RA	203	1	203	100	PMB69104.1 hypothetical protein BM221_005690 [Beauveria bassiana]	PMB69104.1	203	1	203	100	411	2e-145	203/203	100	203/203	100	0/203	0
GENE_00007231-RA	91	1	91	100	PMB67561.1 hypothetical protein BM221_007231 [Beauveria bassiana]	PMB67561.1	91	1	91	100	189	7e-61	91/91	100	91/91	100	0/91	0
GENE_00008614-RA	125	1	125	100	PMB65251.1 hypothetical protein BM221_008607 [Beauveria bassiana]	PMB65251.1	125	1	125	100	251	1e-84	125/125	100	125/125	100	0/125	0
GENE_00002286-RA	82	1	82	100	PMB72184.1 hypothetical protein BM221_002284 [Beauveria bassiana]	PMB72184.1	82	1	82	100	170	1e-53	82/82	100	82/82	100	0/82	0
GENE_00007388-RA	89	1	89	100	PMB65760.1 hypothetical protein BM221_007957 [Beauveria bassiana]	PMB65760.1	89	1	89	100	184	3e-59	89/89	100	89/89	100	0/89	0
GENE_00001730-RA	62	1	62	100	PMB71638.1 hypothetical protein BM221_001733 [Beauveria bassiana]	PMB71638.1	62	1	62	100	127	3e-37	62/62	100	62/62	100	0/62	0
GENE_00010299-RA	196	1	196	100	PMB63821.1 hypothetical protein BM221_010292 [Beauveria bassiana]	PMB63821.1	196	1	196	100	401	1e-141	196/196	100	196/196	100	0/196	0
GENE_00006587-RA	71	1	71	100	PMB66924.1 hypothetical protein BM221_006582 [Beauveria bassiana]	PMB66924.1	71	1	71	100	149	7e-46	71/71	100	71/71	100	0/71	0
GENE_00008235-RA	100	1	100	100	PMB66593.1 hypothetical protein BM221_007586 [Beauveria bassiana]	PMB66593.1	100	1	100	100	204	8e-67	100/100	100	100/100	100	0/100	0
GENE_00002179-RA	123	1	123	100	PMB72078.1 Pre-mRNA-splicing factor srp2 [Beauveria bassiana]	PMB72078.1	123	1	123	100	251	1e-84	123/123	100	123/123	100	0/123	0
GENE_00010408-RA	655	1	655	100	PMB63659.1 hypothetical protein BM221_010400 [Beauveria bassiana]	PMB63659.1	655	1	655	100	1241	0.0	655/655	100	655/655	100	0/655	0
GENE_00002523-RA	334	1	334	100	PMB72418.1 hypothetical protein BM221_002521 [Beauveria bassiana]	PMB72418.1	334	1	334	100	646	0.0	334/334	100	334/334	100	0/334	0
GENE_00004710-RA	82				No hit
GENE_00010732-RA	95	1	95	100	PMB63410.1 hypothetical protein BM221_010773 [Beauveria bassiana] PMB63767.1 hypothetical protein BM221_010509 [Beauveria bassiana]	PMB63410.1	95	1	95	100	197	6e-64	95/95	100	95/95	100	0/95	0
GENE_00010483-RA	90	1	90	100	PMB63734.1 hypothetical protein BM221_010476 [Beauveria bassiana]	PMB63734.1	90	1	90	100	186	8e-60	90/90	100	90/90	100	0/90	0
GENE_00009966-RA	619	45	517	76.41	PMB71041.1 hypothetical protein BM221_003505 [Beauveria bassiana]	PMB71041.1	585	36	506	80.51	283	7e-84	244/490	49	291/490	59	36/490	7
GENE_00001433-RA	190	1	190	100	PMB74002.1 hypothetical protein BM221_001430 [Beauveria bassiana]	PMB74002.1	190	1	190	100	395	1e-139	190/190	100	190/190	100	0/190	0
GENE_00009442-RA	73	1	73	100	PMB64904.1 hypothetical protein BM221_009091 [Beauveria bassiana]	PMB64904.1	73	1	73	100	145	4e-44	73/73	100	73/73	100	0/73	0
GENE_00004230-RA	108	1	108	100	PMB69593.1 hypothetical protein BM221_004237 [Beauveria bassiana]	PMB69593.1	108	1	108	100	224	1e-74	108/108	100	108/108	100	0/108	0
GENE_00010834-RA	19				No hit
GENE_00006915-RA	173	1	173	100	PMB67248.1 hypothetical protein BM221_006911 [Beauveria bassiana]	PMB67248.1	173	1	173	100	347	7e-121	173/173	100	173/173	100	0/173	0
GENE_00010078-RA	273	1	273	100	PMB64272.1 hypothetical protein BM221_010068 [Beauveria bassiana]	PMB64272.1	273	1	273	100	530	0.0	273/273	100	273/273	100	0/273	0
GENE_00006646-RA	180	1	180	100	PMB66983.1 hypothetical protein BM221_006643 [Beauveria bassiana]	PMB66983.1	180	1	180	100	357	8e-125	180/180	100	180/180	100	0/180	0
GENE_00001781-RA	105	1	105	100	PMB71688.1 hypothetical protein BM221_001784 [Beauveria bassiana]	PMB71688.1	105	1	105	100	216	3e-71	105/105	100	105/105	100	0/105	0
GENE_00006003-RA	74	1	74	100	PMB67831.1 hypothetical protein BM221_006002 [Beauveria bassiana]	PMB67831.1	74	1	74	100	147	4e-45	74/74	100	74/74	100	0/74	0
GENE_00003353-RA	398	1	398	100	PMB70900.1 hypothetical protein BM221_003359 [Beauveria bassiana]	PMB70900.1	398	1	398	100	784	0.0	398/398	100	398/398	100	0/398	0
GENE_00001746-RA	97	1	97	100	PMB71654.1 hypothetical protein BM221_001750 [Beauveria bassiana]	PMB71654.1	97	1	97	100	197	8e-64	97/97	100	97/97	100	0/97	0
GENE_00001127-RA	59				No hit
GENE_00004336-RA	86	1	86	100	PMB69698.1 hypothetical protein BM221_004345 [Beauveria bassiana]	PMB69698.1	86	1	86	100	179	4e-57	86/86	100	86/86	100	0/86	0
GENE_00000867-RA	69	1	69	100	PMB73441.1 hypothetical protein BM221_000864 [Beauveria bassiana]	PMB73441.1	69	1	69	100	140	3e-42	69/69	100	69/69	100	0/69	0
GENE_00004169-RA	231	1	231	100	PMB69532.1 hypothetical protein BM221_004176 [Beauveria bassiana]	PMB69532.1	231	1	231	100	434	1e-153	231/231	100	231/231	100	0/231	0
GENE_00010725-RA	229	1	229	100	PMB63403.1 hypothetical protein BM221_010766 [Beauveria bassiana]	PMB63403.1	229	1	229	100	466	4e-166	229/229	100	229/229	100	0/229	0
GENE_00000705-RA	800	1	800	100	PMB73281.1 hypothetical protein BM221_000702 [Beauveria bassiana]	PMB73281.1	800	1	800	100	1473	0.0	800/800	100	800/800	100	0/800	0
GENE_00008166-RA	116	1	116	100	PMB66524.1 hypothetical protein BM221_007516 [Beauveria bassiana]	PMB66524.1	116	1	116	100	234	6e-78	116/116	100	116/116	100	0/116	0
GENE_00006248-RA	61	1	61	100	PMB68070.1 hypothetical protein BM221_006246 [Beauveria bassiana]	PMB68070.1	61	1	61	100	130	2e-38	61/61	100	61/61	100	0/61	0
GENE_00009562-RA	151	1	151	100	PMB65023.1 hypothetical protein BM221_009210 [Beauveria bassiana]	PMB65023.1	151	1	151	100	296	2e-101	151/151	100	151/151	100	0/151	0
GENE_00004682-RA	82	1	82	100	PMB70041.1 hypothetical protein BM221_004689 [Beauveria bassiana]	PMB70041.1	82	1	82	100	163	5e-51	82/82	100	82/82	100	0/82	0
GENE_00002659-RA	282	1	282	100	PMB72553.1 hypothetical protein BM221_002659 [Beauveria bassiana]	PMB72553.1	282	1	282	100	574	0.0	282/282	100	282/282	100	0/282	0
GENE_00007761-RA	101	1	101	100	PMB66128.1 hypothetical protein BM221_008330 [Beauveria bassiana]	PMB66128.1	101	1	101	100	213	3e-70	101/101	100	101/101	100	0/101	0
GENE_00002109-RA	118	1	118	100	PMB72009.1 hypothetical protein BM221_002108 [Beauveria bassiana]	PMB72009.1	118	1	118	100	238	2e-79	118/118	100	118/118	100	0/118	0
GENE_00006830-RA	83	1	83	100	PMB67164.1 hypothetical protein BM221_006826 [Beauveria bassiana]	PMB67164.1	83	1	83	100	166	3e-52	83/83	100	83/83	100	0/83	0
GENE_00008484-RA	71	1	71	100	PMB66838.1 hypothetical protein BM221_007835 [Beauveria bassiana]	PMB66838.1	71	1	71	100	147	4e-45	71/71	100	71/71	100	0/71	0
GENE_00007254-RA	95	1	95	100	PMB67582.1 hypothetical protein BM221_007252 [Beauveria bassiana] PMB67589.1 hypothetical protein BM221_007259 [Beauveria bassiana]	PMB67582.1	95	1	95	100	192	3e-62	95/95	100	95/95	100	0/95	0
GENE_00005936-RA	323	1	323	100	PMB67765.1 hypothetical protein BM221_005935 [Beauveria bassiana]	PMB67765.1	323	1	323	100	649	0.0	323/323	100	323/323	100	0/323	0
GENE_00004865-RA	173	1	173	100	PMB70218.1 hypothetical protein BM221_004869 [Beauveria bassiana]	PMB70218.1	173	1	173	100	358	4e-125	173/173	100	173/173	100	0/173	0
GENE_00010219-RA	87	1	87	100	PMB64047.1 hypothetical protein BM221_010213 [Beauveria bassiana]	PMB64047.1	87	1	87	100	177	1e-56	87/87	100	87/87	100	0/87	0
GENE_00001042-RA	78	1	78	100	PMB73616.1 hypothetical protein BM221_001039 [Beauveria bassiana]	PMB73616.1	78	1	78	100	158	4e-49	78/78	100	78/78	100	0/78	0
GENE_00002772-RA	59	1	59	100	PMB70323.1 hypothetical protein BM221_002773 [Beauveria bassiana]	PMB70323.1	59	1	59	100	118	6e-34	59/59	100	59/59	100	0/59	0
GENE_00000352-RA	276				No hit
GENE_00006673-RA	61	1	61	100	PMB67009.1 hypothetical protein BM221_006669 [Beauveria bassiana]	PMB67009.1	61	1	61	100	119	3e-34	61/61	100	61/61	100	0/61	0
GENE_00010691-RA	65	1	65	100	PMB63487.1 hypothetical protein BM221_010708 [Beauveria bassiana]	PMB63487.1	65	1	65	100	129	4e-38	65/65	100	65/65	100	0/65	0
GENE_00004900-RA	67	1	67	100	PMB68329.1 hypothetical protein BM221_004904 [Beauveria bassiana]	PMB68329.1	67	1	67	100	132	2e-39	67/67	100	67/67	100	0/67	0
GENE_00001497-RA	69	1	69	100	PMB71406.1 hypothetical protein BM221_001493 [Beauveria bassiana]	PMB71406.1	69	1	69	100	139	9e-42	69/69	100	69/69	100	0/69	0
GENE_00001244-RA	63	1	63	100	PMB73814.1 hypothetical protein BM221_001240 [Beauveria bassiana]	PMB73814.1	63	1	63	100	128	1e-37	63/63	100	63/63	100	0/63	0
GENE_00004445-RA	87	1	87	100	PMB69806.1 hypothetical protein BM221_004453 [Beauveria bassiana]	PMB69806.1	87	1	87	100	173	9e-55	87/87	100	87/87	100	0/87	0
GENE_00005400-RA	434				No hit
GENE_00007571-RA	88	1	88	100	PMB65942.1 hypothetical protein BM221_008141 [Beauveria bassiana]	PMB65942.1	88	1	88	100	176	4e-56	88/88	100	88/88	100	0/88	0
GENE_00002732-RA	105	1	105	100	PMB70283.1 hypothetical protein BM221_002733 [Beauveria bassiana]	PMB70283.1	105	1	105	100	221	4e-73	105/105	100	105/105	100	0/105	0
GENE_00002691-RA	61	1	61	100	PMB63558.1 hypothetical protein BM221_010539 [Beauveria bassiana] PMB72586.1 hypothetical protein BM221_002692 [Beauveria bassiana]	PMB63558.1	61	1	61	100	121	4e-35	61/61	100	61/61	100	0/61	0
GENE_00009383-RA	65	1	65	100	PMB64845.1 hypothetical protein BM221_009032 [Beauveria bassiana]	PMB64845.1	65	1	65	100	130	2e-38	65/65	100	65/65	100	0/65	0
GENE_00002181-RA	147	14	129	78.91	PNY23105.1 Uncharacterized protein TCAP_06944 [Tolypocladium capitatum]	PNY23105.1	215	79	194	53.95	95.5	2e-21	72/116	62	88/116	75	0/116	0
GENE_00009493-RA	66	1	66	100	PMB64955.1 hypothetical protein BM221_009142 [Beauveria bassiana]	PMB64955.1	66	1	66	100	140	3e-42	66/66	100	66/66	100	0/66	0
GENE_00007233-RA	171	30	171	83.04	OAA34433.1 metalloprotease m41 [Cordyceps brongniartii RCEF 3172]	OAA34433.1	323	100	241	43.96	250	2e-80	133/142	93	133/142	93	0/142	0
GENE_00007087-RA	63	1	63	100	PMB67419.1 hypothetical protein BM221_007086 [Beauveria bassiana]	PMB67419.1	63	1	63	100	134	6e-40	63/63	100	63/63	100	0/63	0
GENE_00010138-RA	77	1	77	100	PMB63966.1 hypothetical protein BM221_010128 [Beauveria bassiana]	PMB63966.1	77	1	77	100	159	2e-49	77/77	100	77/77	100	0/77	0
GENE_00010804-RA	63	1	63	100	PMB63630.1 hypothetical protein BM221_010529 [Beauveria bassiana]	PMB63630.1	63	1	63	100	131	7e-39	63/63	100	63/63	100	0/63	0
GENE_00009738-RA	92	1	92	100	PMB64343.1 hypothetical protein BM221_009729 [Beauveria bassiana]	PMB64343.1	92	1	92	100	190	3e-61	92/92	100	92/92	100	0/92	0
GENE_00002683-RA	60	1	60	100	PMB72578.1 hypothetical protein BM221_002684 [Beauveria bassiana]	PMB72578.1	60	1	60	100	119	5e-34	60/60	100	60/60	100	0/60	0
GENE_00006407-RA	515				No hit
GENE_00003537-RA	61	1	61	100	PMB71083.1 hypothetical protein BM221_003547 [Beauveria bassiana]	PMB71083.1	61	1	61	100	121	7e-35	61/61	100	61/61	100	0/61	0
GENE_00002871-RA	62	1	62	100	PMB70420.1 hypothetical protein BM221_002871 [Beauveria bassiana]	PMB70420.1	62	1	62	100	132	3e-39	62/62	100	62/62	100	0/62	0
GENE_00003004-RA	63	1	63	100	PMB70553.1 hypothetical protein BM221_003005 [Beauveria bassiana]	PMB70553.1	63	1	63	100	127	4e-37	63/63	100	63/63	100	0/63	0
GENE_00005813-RA	83	1	83	100	PMB67642.1 hypothetical protein BM221_005810 [Beauveria bassiana]	PMB67642.1	83	1	83	100	169	2e-53	83/83	100	83/83	100	0/83	0
GENE_00009793-RA	69	1	69	100	PMB64397.1 hypothetical protein BM221_009785 [Beauveria bassiana]	PMB64397.1	69	1	69	100	135	4e-40	69/69	100	69/69	100	0/69	0
GENE_00009371-RA	136	1	136	100	PMB64834.1 hypothetical protein BM221_009021 [Beauveria bassiana]	PMB64834.1	136	1	136	100	278	6e-95	136/136	100	136/136	100	0/136	0
GENE_00001476-RA	73	1	73	100	PMB71386.1 hypothetical protein BM221_001473 [Beauveria bassiana]	PMB71386.1	73	1	73	100	152	5e-47	73/73	100	73/73	100	0/73	0
GENE_00008393-RA	81	1	81	100	PMB66748.1 hypothetical protein BM221_007744 [Beauveria bassiana]	PMB66748.1	81	1	81	100	164	1e-51	81/81	100	81/81	100	0/81	0
GENE_00005509-RA	63	1	63	100	PMB68922.1 hypothetical protein BM221_005508 [Beauveria bassiana]	PMB68922.1	63	1	63	100	131	8e-39	63/63	100	63/63	100	0/63	0
GENE_00008874-RA	105	1	105	100	PMB65508.1 hypothetical protein BM221_008866 [Beauveria bassiana]	PMB65508.1	105	1	105	100	214	1e-70	105/105	100	105/105	100	0/105	0
GENE_00000576-RA	60	1	60	100	PMB73155.1 hypothetical protein BM221_000575 [Beauveria bassiana]	PMB73155.1	60	1	60	100	120	1e-34	60/60	100	60/60	100	0/60	0
GENE_00010794-RA	124	29	122	75.81	XP_002619842.1 aconitate hydratase, mitochondrial precursor [Clavispora lusitaniae ATCC 42720] EEQ36878.1 aconitate hydratase, mitochondrial precursor [Clavispora lusitaniae ATCC 42720]	XP_002619842.1	710	447	540	13.24	90.1	2e-18	41/94	43	61/94	64	0/94	0
GENE_00010698-RA	215	1	215	100	PMB63378.1 hypothetical protein BM221_010741 [Beauveria bassiana]	PMB63378.1	215	1	215	100	437	4e-155	215/215	100	215/215	100	0/215	0
GENE_00003178-RA	59	1	59	100	PMB70726.1 hypothetical protein BM221_003181 [Beauveria bassiana]	PMB70726.1	59	1	59	100	119	4e-34	59/59	100	59/59	100	0/59	0
GENE_00007262-RA	233	1	233	100	PMB67581.1 hypothetical protein BM221_007251 [Beauveria bassiana] PMB67590.1 hypothetical protein BM221_007260 [Beauveria bassiana]	PMB67581.1	233	1	233	100	453	8e-161	233/233	100	233/233	100	0/233	0
GENE_00008834-RA	72	1	72	100	PMB65468.1 hypothetical protein BM221_008826 [Beauveria bassiana]	PMB65468.1	72	1	72	100	144	8e-44	72/72	100	72/72	100	0/72	0
GENE_00003499-RA	59	1	59	100	PMB71046.1 hypothetical protein BM221_003510 [Beauveria bassiana]	PMB71046.1	59	1	59	100	118	1e-33	59/59	100	59/59	100	0/59	0
GENE_00005287-RA	146	1	146	100	PMB68705.1 hypothetical protein BM221_005286 [Beauveria bassiana]	PMB68705.1	146	1	146	100	300	3e-103	146/146	100	146/146	100	0/146	0
GENE_00005025-RA	104	1	104	100	PMB68451.1 hypothetical protein BM221_005029 [Beauveria bassiana]	PMB68451.1	104	1	104	100	208	4e-68	104/104	100	104/104	100	0/104	0
GENE_00010301-RA	67	1	67	100	PMB63823.1 hypothetical protein BM221_010294 [Beauveria bassiana]	PMB63823.1	67	1	67	100	139	7e-42	67/67	100	67/67	100	0/67	0
GENE_00006727-RA	68	1	68	100	PMB67062.1 hypothetical protein BM221_006724 [Beauveria bassiana]	PMB67062.1	68	1	68	100	134	6e-40	68/68	100	68/68	100	0/68	0
GENE_00010726-RA	106	1	106	100	PMB63404.1 hypothetical protein BM221_010767 [Beauveria bassiana]	PMB63404.1	106	1	106	100	218	5e-72	106/106	100	106/106	100	0/106	0
GENE_00003220-RA	79	1	79	100	PMB70768.1 hypothetical protein BM221_003225 [Beauveria bassiana]	PMB70768.1	79	1	79	100	159	1e-49	79/79	100	79/79	100	0/79	0
GENE_00010518-RA	98	1	98	100	PMB63408.1 hypothetical protein BM221_010771 [Beauveria bassiana] PMB63769.1 hypothetical protein BM221_010511 [Beauveria bassiana]	PMB63408.1	98	1	98	100	199	1e-64	98/98	100	98/98	100	0/98	0
GENE_00010849-RA	140	1	140	100	PMB63373.1 hypothetical protein BM221_010783 [Beauveria bassiana]	PMB63373.1	140	1	140	100	282	3e-96	140/140	100	140/140	100	0/140	0
GENE_00007480-RA	203	1	203	100	PMB65851.1 hypothetical protein BM221_008048 [Beauveria bassiana]	PMB65851.1	203	1	203	100	422	9e-150	203/203	100	203/203	100	0/203	0
GENE_00000915-RA	60	1	60	100	PMB73489.1 hypothetical protein BM221_000912 [Beauveria bassiana]	PMB73489.1	60	1	60	100	124	3e-36	60/60	100	60/60	100	0/60	0
GENE_00008512-RA	59	1	59	100	PMB65151.1 hypothetical protein BM221_008507 [Beauveria bassiana]	PMB65151.1	59	1	59	100	119	3e-34	59/59	100	59/59	100	0/59	0
GENE_00007032-RA	184	1	184	100	PMB67365.1 hypothetical protein BM221_007030 [Beauveria bassiana]	PMB67365.1	184	1	184	100	385	2e-135	184/184	100	184/184	100	0/184	0
GENE_00008951-RA	95	1	95	100	PMB65585.1 hypothetical protein BM221_008946 [Beauveria bassiana]	PMB65585.1	95	1	95	100	199	7e-65	95/95	100	95/95	100	0/95	0
GENE_00006995-RA	73	1	73	100	PMB67328.1 hypothetical protein BM221_006992 [Beauveria bassiana]	PMB67328.1	73	1	73	100	147	4e-45	73/73	100	73/73	100	0/73	0
GENE_00009224-RA	69	1	69	100	PMB64690.1 hypothetical protein BM221_009530 [Beauveria bassiana]	PMB64690.1	69	1	69	100	144	8e-44	69/69	100	69/69	100	0/69	0
GENE_00001656-RA	577	1	577	100	PMB71564.1 hypothetical protein BM221_001654 [Beauveria bassiana]	PMB71564.1	577	1	577	100	1075	0.0	577/577	100	577/577	100	0/577	0
GENE_00008981-RA	136	1	136	100	PMB65614.1 hypothetical protein BM221_008975 [Beauveria bassiana]	PMB65614.1	136	1	136	100	281	3e-96	136/136	100	136/136	100	0/136	0
GENE_00007100-RA	109	1	109	100	PMB67432.1 hypothetical protein BM221_007100 [Beauveria bassiana]	PMB67432.1	109	1	109	100	226	3e-75	109/109	100	109/109	100	0/109	0
GENE_00010694-RA	64	1	64	100	PMB63490.1 hypothetical protein BM221_010711 [Beauveria bassiana]	PMB63490.1	64	1	64	100	129	8e-38	64/64	100	64/64	100	0/64	0
GENE_00003930-RA	77				No hit
GENE_00005945-RA	59	1	59	100	PMB67774.1 hypothetical protein BM221_005945 [Beauveria bassiana]	PMB67774.1	59	1	59	100	122	2e-35	59/59	100	59/59	100	0/59	0
GENE_00004810-RA	221	1	221	100	PMB70164.1 hypothetical protein BM221_004813 [Beauveria bassiana]	PMB70164.1	221	1	221	100	421	9e-149	221/221	100	221/221	100	0/221	0
GENE_00004038-RA	77	1	77	100	PMB69401.1 hypothetical protein BM221_004041 [Beauveria bassiana]	PMB69401.1	77	1	77	100	158	4e-49	77/77	100	77/77	100	0/77	0
GENE_00007712-RA	93	1	93	100	PMB66079.1 hypothetical protein BM221_008280 [Beauveria bassiana]	PMB66079.1	93	1	93	100	174	3e-55	93/93	100	93/93	100	0/93	0
GENE_00005464-RA	130	1	130	100	PMB68879.1 hypothetical protein BM221_005463 [Beauveria bassiana]	PMB68879.1	130	1	130	100	256	2e-86	130/130	100	130/130	100	0/130	0
GENE_00010522-RA	69	1	69	100	PMB63492.1 hypothetical protein BM221_010597 [Beauveria bassiana]	PMB63492.1	69	1	69	100	138	2e-41	69/69	100	69/69	100	0/69	0
GENE_00002979-RA	207	1	207	100	PMB70528.1 hypothetical protein BM221_002979 [Beauveria bassiana]	PMB70528.1	207	1	207	100	420	8e-149	207/207	100	207/207	100	0/207	0
GENE_00005961-RA	94	1	94	100	PMB67790.1 hypothetical protein BM221_005961 [Beauveria bassiana]	PMB67790.1	94	1	94	100	186	7e-60	94/94	100	94/94	100	0/94	0
GENE_00000617-RA	60	1	60	100	PMB73196.1 hypothetical protein BM221_000616 [Beauveria bassiana]	PMB73196.1	60	1	60	100	121	7e-35	60/60	100	60/60	100	0/60	0
GENE_00004380-RA	69	1	69	100	PMB69742.1 hypothetical protein BM221_004389 [Beauveria bassiana]	PMB69742.1	69	1	69	100	132	4e-39	69/69	100	69/69	100	0/69	0
GENE_00008536-RA	196	1	196	100	PMB65175.1 hypothetical protein BM221_008531 [Beauveria bassiana]	PMB65175.1	196	1	196	100	402	6e-142	196/196	100	196/196	100	0/196	0
GENE_00010850-RA	158	1	158	100	PMB63374.1 hypothetical protein BM221_010784 [Beauveria bassiana]	PMB63374.1	158	1	158	100	319	2e-110	158/158	100	158/158	100	0/158	0
GENE_00007406-RA	256				No hit
GENE_00002530-RA	91	1	91	100	PMB72426.1 hypothetical protein BM221_002530 [Beauveria bassiana]	PMB72426.1	91	1	91	100	193	1e-62	91/91	100	91/91	100	0/91	0
GENE_00009252-RA	102	1	102	100	PMB64718.1 hypothetical protein BM221_009558 [Beauveria bassiana]	PMB64718.1	102	1	102	100	205	4e-67	102/102	100	102/102	100	0/102	0
GENE_00005711-RA	82	1	82	100	PMB69122.1 hypothetical protein BM221_005708 [Beauveria bassiana]	PMB69122.1	82	1	82	100	169	2e-53	82/82	100	82/82	100	0/82	0
GENE_00004627-RA	66	1	66	100	PMB69987.1 hypothetical protein BM221_004635 [Beauveria bassiana]	PMB69987.1	66	1	66	100	137	4e-41	66/66	100	66/66	100	0/66	0
GENE_00009413-RA	63	1	63	100	PMB64875.1 hypothetical protein BM221_009062 [Beauveria bassiana]	PMB64875.1	63	1	63	100	129	7e-38	63/63	100	63/63	100	0/63	0
GENE_00008932-RA	208	1	208	100	PMB65566.1 hypothetical protein BM221_008927 [Beauveria bassiana]	PMB65566.1	208	1	208	100	422	2e-149	208/208	100	208/208	100	0/208	0
GENE_00005301-RA	59	1	59	100	PMB68719.1 hypothetical protein BM221_005300 [Beauveria bassiana]	PMB68719.1	59	1	59	100	121	4e-35	59/59	100	59/59	100	0/59	0
GENE_00007935-RA	78	1	78	100	PMB66296.1 hypothetical protein BM221_007283 [Beauveria bassiana]	PMB66296.1	78	1	78	100	158	4e-49	78/78	100	78/78	100	0/78	0
GENE_00003739-RA	67	1	67	100	PMB71281.1 hypothetical protein BM221_003748 [Beauveria bassiana]	PMB71281.1	67	1	67	100	137	2e-41	67/67	100	67/67	100	0/67	0
GENE_00007586-RA	77	1	77	100	PMB65957.1 hypothetical protein BM221_008156 [Beauveria bassiana]	PMB65957.1	77	1	77	100	149	1e-45	77/77	100	77/77	100	0/77	0
GENE_00006062-RA	70	1	70	100	PMB67888.1 hypothetical protein BM221_006063 [Beauveria bassiana]	PMB67888.1	70	1	70	100	142	6e-43	70/70	100	70/70	100	0/70	0
GENE_00000412-RA	131	1	131	100	PMB72992.1 hypothetical protein BM221_000409 [Beauveria bassiana]	PMB72992.1	131	1	131	100	259	3e-87	131/131	100	131/131	100	0/131	0
GENE_00004375-RA	62	1	62	100	PMB69737.1 hypothetical protein BM221_004384 [Beauveria bassiana]	PMB69737.1	62	1	62	100	130	8e-39	62/62	100	62/62	100	0/62	0
GENE_00003047-RA	261	1	261	100	PMB70596.1 hypothetical protein BM221_003048 [Beauveria bassiana]	PMB70596.1	261	1	261	100	525	0.0	261/261	100	261/261	100	0/261	0
GENE_00006467-RA	277	1	277	100	PMB68285.1 hypothetical protein BM221_006462 [Beauveria bassiana]	PMB68285.1	277	1	277	100	555	0.0	277/277	100	277/277	100	0/277	0
GENE_00004986-RA	89	1	89	100	PMB68412.1 hypothetical protein BM221_004990 [Beauveria bassiana]	PMB68412.1	89	1	89	100	181	6e-58	89/89	100	89/89	100	0/89	0
GENE_00001308-RA	71	1	71	100	PMB73878.1 hypothetical protein BM221_001305 [Beauveria bassiana]	PMB73878.1	71	1	71	100	144	8e-44	71/71	100	71/71	100	0/71	0
GENE_00003957-RA	79	1	79	100	PMB69321.1 hypothetical protein BM221_003960 [Beauveria bassiana]	PMB69321.1	79	1	79	100	162	1e-50	79/79	100	79/79	100	0/79	0
GENE_00006192-RA	86	1	86	100	PMB68015.1 hypothetical protein BM221_006191 [Beauveria bassiana]	PMB68015.1	86	1	86	100	174	5e-55	86/86	100	86/86	100	0/86	0
GENE_00008066-RA	71	1	71	100	PMB66426.1 hypothetical protein BM221_007415 [Beauveria bassiana]	PMB66426.1	71	1	71	100	144	1e-43	71/71	100	71/71	100	0/71	0
GENE_00006303-RA	92	1	92	100	PMB68125.1 hypothetical protein BM221_006302 [Beauveria bassiana]	PMB68125.1	92	1	92	100	192	4e-62	92/92	100	92/92	100	0/92	0
GENE_00003358-RA	72	1	72	100	PMB70905.1 hypothetical protein BM221_003364 [Beauveria bassiana]	PMB70905.1	72	1	72	100	139	1e-41	72/72	100	72/72	100	0/72	0
GENE_00007229-RA	87	1	87	100	PMB67559.1 hypothetical protein BM221_007229 [Beauveria bassiana]	PMB67559.1	87	1	87	100	179	3e-57	87/87	100	87/87	100	0/87	0
GENE_00006696-RA	82	1	82	100	PMB67031.1 hypothetical protein BM221_006693 [Beauveria bassiana]	PMB67031.1	82	1	82	100	170	1e-53	82/82	100	82/82	100	0/82	0
GENE_00001928-RA	103	1	103	100	PMB71832.1 hypothetical protein BM221_001928 [Beauveria bassiana]	PMB71832.1	103	1	103	100	206	3e-67	103/103	100	103/103	100	0/103	0
GENE_00004536-RA	63	1	63	100	PMB69897.1 hypothetical protein BM221_004544 [Beauveria bassiana]	PMB69897.1	63	1	63	100	135	1e-40	63/63	100	63/63	100	0/63	0
GENE_00007866-RA	757	1	757	100	PMB66231.1 hypothetical protein BM221_008433 [Beauveria bassiana]	PMB66231.1	757	1	757	100	1466	0.0	757/757	100	757/757	100	0/757	0
GENE_00003011-RA	92	1	92	100	PMB70560.1 hypothetical protein BM221_003012 [Beauveria bassiana]	PMB70560.1	92	1	92	100	186	5e-60	92/92	100	92/92	100	0/92	0
GENE_00004079-RA	88	1	88	100	PMB69442.1 hypothetical protein BM221_004086 [Beauveria bassiana]	PMB69442.1	88	1	88	100	183	7e-59	88/88	100	88/88	100	0/88	0
GENE_00000774-RA	343	1	343	100	PMB73349.1 hypothetical protein BM221_000770 [Beauveria bassiana]	PMB73349.1	343	1	343	100	699	0.0	343/343	100	343/343	100	0/343	0
GENE_00000897-RA	100	1	100	100	PMB73471.1 hypothetical protein BM221_000894 [Beauveria bassiana]	PMB73471.1	100	1	100	100	209	1e-68	100/100	100	100/100	100	0/100	0
GENE_00000326-RA	798	1	798	100	PMB72907.1 hypothetical protein BM221_000324 [Beauveria bassiana]	PMB72907.1	798	1	798	100	1555	0.0	798/798	100	798/798	100	0/798	0
GENE_00004442-RA	318	1	318	100	PMB63331.1 hypothetical protein BM221_010851 [Beauveria bassiana] PMB69803.1 hypothetical protein BM221_004450 [Beauveria bassiana]	PMB63331.1	318	1	318	100	637	0.0	318/318	100	318/318	100	0/318	0
GENE_00009694-RA	62	1	62	100	PMB64299.1 hypothetical protein BM221_009685 [Beauveria bassiana]	PMB64299.1	62	1	62	100	125	1e-36	62/62	100	62/62	100	0/62	0
GENE_00009162-RA	119	1	119	100	PMB64628.1 hypothetical protein BM221_009468 [Beauveria bassiana]	PMB64628.1	119	1	119	100	244	7e-82	119/119	100	119/119	100	0/119	0
GENE_00009570-RA	61	1	61	100	PMB65031.1 hypothetical protein BM221_009218 [Beauveria bassiana]	PMB65031.1	61	1	61	100	126	6e-37	61/61	100	61/61	100	0/61	0
GENE_00010773-RA	77	1	77	100	PMB63428.1 hypothetical protein BM221_010722 [Beauveria bassiana]	PMB63428.1	77	1	77	100	162	9e-51	77/77	100	77/77	100	0/77	0
GENE_00003296-RA	84	1	84	100	PMB70843.1 hypothetical protein BM221_003301 [Beauveria bassiana]	PMB70843.1	84	1	84	100	179	4e-57	84/84	100	84/84	100	0/84	0
GENE_00006353-RA	61	1	61	100	PMB68175.1 hypothetical protein BM221_006352 [Beauveria bassiana]	PMB68175.1	61	1	61	100	123	9e-36	61/61	100	61/61	100	0/61	0
GENE_00010064-RA	136	1	136	100	PMB64258.1 hypothetical protein BM221_010053 [Beauveria bassiana]	PMB64258.1	136	1	136	100	275	1e-93	136/136	100	136/136	100	0/136	0
GENE_00007702-RA	366	1	366	100	PMB66069.1 hypothetical protein BM221_008270 [Beauveria bassiana]	PMB66069.1	366	1	366	100	681	0.0	366/366	100	366/366	100	0/366	0
GENE_00009348-RA	150	1	150	100	PMB64811.1 hypothetical protein BM221_009655 [Beauveria bassiana]	PMB64811.1	150	1	150	100	311	2e-107	150/150	100	150/150	100	0/150	0
GENE_00002356-RA	80	1	80	100	KGQ09563.1 hypothetical protein BBAD15_g5100 [Beauveria bassiana D1-5] PMB72254.1 hypothetical protein BM221_002356 [Beauveria bassiana]	KGQ09563.1	80	1	80	100	164	2e-51	80/80	100	80/80	100	0/80	0
GENE_00008603-RA	98	1	98	100	PMB65242.1 hypothetical protein BM221_008598 [Beauveria bassiana]	PMB65242.1	98	1	98	100	189	5e-61	98/98	100	98/98	100	0/98	0
GENE_00008488-RA	177	1	177	100	PMB65128.1 hypothetical protein BM221_008484 [Beauveria bassiana]	PMB65128.1	177	1	177	100	339	1e-117	177/177	100	177/177	100	0/177	0
GENE_00009624-RA	126	1	126	100	PMB65085.1 hypothetical protein BM221_009273 [Beauveria bassiana]	PMB65085.1	126	1	126	100	256	3e-86	126/126	100	126/126	100	0/126	0
GENE_00004713-RA	72	1	72	100	PMB70070.1 hypothetical protein BM221_004718 [Beauveria bassiana]	PMB70070.1	72	1	72	100	152	9e-47	72/72	100	72/72	100	0/72	0
GENE_00008964-RA	84	1	84	100	PMB65598.1 hypothetical protein BM221_008959 [Beauveria bassiana]	PMB65598.1	84	1	84	100	173	8e-55	84/84	100	84/84	100	0/84	0
GENE_00005360-RA	303				No hit
GENE_00001269-RA	62	1	62	100	PMB73839.1 hypothetical protein BM221_001265 [Beauveria bassiana]	PMB73839.1	62	1	62	100	130	1e-38	62/62	100	62/62	100	0/62	0
GENE_00010828-RA	188				No hit
GENE_00008383-RA	96	1	96	100	PMB66738.1 hypothetical protein BM221_007734 [Beauveria bassiana]	PMB66738.1	96	1	96	100	201	9e-66	96/96	100	96/96	100	0/96	0
GENE_00008483-RA	80	1	80	100	PMB66837.1 hypothetical protein BM221_007834 [Beauveria bassiana]	PMB66837.1	80	1	80	100	164	2e-51	80/80	100	80/80	100	0/80	0
GENE_00003355-RA	63	1	63	100	PMB70902.1 hypothetical protein BM221_003361 [Beauveria bassiana]	PMB70902.1	63	1	63	100	128	1e-37	63/63	100	63/63	100	0/63	0
GENE_00001057-RA	73	1	73	100	PMB73631.1 hypothetical protein BM221_001054 [Beauveria bassiana]	PMB73631.1	73	1	73	100	150	2e-46	73/73	100	73/73	100	0/73	0
GENE_00001190-RA	88	1	88	100	PMB73760.1 hypothetical protein BM221_001185 [Beauveria bassiana]	PMB73760.1	88	1	88	100	181	4e-58	88/88	100	88/88	100	0/88	0
GENE_00004268-RA	107	1	107	100	PMB69630.1 hypothetical protein BM221_004274 [Beauveria bassiana]	PMB69630.1	107	1	107	100	212	1e-69	107/107	100	107/107	100	0/107	0
GENE_00003186-RA	182	1	182	100	PMB70734.1 hypothetical protein BM221_003189 [Beauveria bassiana]	PMB70734.1	182	1	182	100	345	7e-120	182/182	100	182/182	100	0/182	0
GENE_00004818-RA	101	1	101	100	PMB70172.1 hypothetical protein BM221_004822 [Beauveria bassiana]	PMB70172.1	101	1	101	100	203	2e-66	101/101	100	101/101	100	0/101	0
GENE_00008946-RA	82	1	82	100	PMB65580.1 hypothetical protein BM221_008941 [Beauveria bassiana]	PMB65580.1	82	1	82	100	171	4e-54	82/82	100	82/82	100	0/82	0
GENE_00004961-RA	60	1	60	100	PMB68388.1 hypothetical protein BM221_004965 [Beauveria bassiana]	PMB68388.1	60	1	60	100	123	1e-35	60/60	100	60/60	100	0/60	0
GENE_00002346-RA	931	1	931	100	PMB72244.1 hypothetical protein BM221_002346 [Beauveria bassiana]	PMB72244.1	931	1	931	100	1748	0.0	931/931	100	931/931	100	0/931	0
GENE_00009034-RA	144	1	144	100	PMB64503.1 hypothetical protein BM221_009342 [Beauveria bassiana]	PMB64503.1	144	1	144	100	291	1e-99	144/144	100	144/144	100	0/144	0
GENE_00009236-RA	289	1	289	100	PMB64702.1 hypothetical protein BM221_009542 [Beauveria bassiana]	PMB64702.1	289	1	289	100	601	0.0	289/289	100	289/289	100	0/289	0
GENE_00008481-RA	63	1	63	100	PMB66835.1 hypothetical protein BM221_007832 [Beauveria bassiana]	PMB66835.1	63	1	63	100	130	2e-38	63/63	100	63/63	100	0/63	0
GENE_00005462-RA	63	1	63	100	PMB68877.1 hypothetical protein BM221_005461 [Beauveria bassiana]	PMB68877.1	63	1	63	100	128	9e-38	63/63	100	63/63	100	0/63	0
GENE_00006799-RA	79	1	79	100	PMB67134.1 hypothetical protein BM221_006796 [Beauveria bassiana]	PMB67134.1	79	1	79	100	157	1e-48	79/79	100	79/79	100	0/79	0
GENE_00003114-RA	126	1	126	100	PMB70663.1 hypothetical protein BM221_003118 [Beauveria bassiana]	PMB70663.1	126	1	126	100	255	6e-86	126/126	100	126/126	100	0/126	0
GENE_00005597-RA	96	1	96	100	PMB69010.1 hypothetical protein BM221_005596 [Beauveria bassiana]	PMB69010.1	96	1	96	100	190	3e-61	96/96	100	96/96	100	0/96	0
GENE_00003603-RA	122	1	122	100	PMB71148.1 hypothetical protein BM221_003615 [Beauveria bassiana]	PMB71148.1	122	1	122	100	258	2e-87	122/122	100	122/122	100	0/122	0
GENE_00009730-RA	60	1	60	100	PMB64335.1 hypothetical protein BM221_009721 [Beauveria bassiana]	PMB64335.1	60	1	60	100	124	2e-36	60/60	100	60/60	100	0/60	0
GENE_00006069-RA	224	1	224	100	PMB67895.1 hypothetical protein BM221_006070 [Beauveria bassiana]	PMB67895.1	224	1	224	100	464	8e-166	224/224	100	224/224	100	0/224	0
GENE_00001675-RA	79	1	79	100	PMB71583.1 hypothetical protein BM221_001673 [Beauveria bassiana]	PMB71583.1	79	1	79	100	167	1e-52	79/79	100	79/79	100	0/79	0
GENE_00004032-RA	125	1	125	100	PMB69395.1 hypothetical protein BM221_004035 [Beauveria bassiana]	PMB69395.1	125	1	125	100	254	8e-86	125/125	100	125/125	100	0/125	0
GENE_00007206-RA	75	1	75	100	PMB67537.1 hypothetical protein BM221_007207 [Beauveria bassiana]	PMB67537.1	75	1	75	100	154	1e-47	75/75	100	75/75	100	0/75	0
GENE_00002080-RA	284	1	284	100	PMB71982.1 hypothetical protein BM221_002079 [Beauveria bassiana]	PMB71982.1	284	1	284	100	587	0.0	284/284	100	284/284	100	0/284	0
GENE_00010523-RA	78	1	78	100	PMB63493.1 hypothetical protein BM221_010598 [Beauveria bassiana]	PMB63493.1	78	1	78	100	156	2e-48	78/78	100	78/78	100	0/78	0
GENE_00000683-RA	402	1	402	100	PMB73260.1 hypothetical protein BM221_000681 [Beauveria bassiana]	PMB73260.1	402	1	402	100	754	0.0	402/402	100	402/402	100	0/402	0
GENE_00008380-RA	75	1	75	100	PMB66735.1 hypothetical protein BM221_007729 [Beauveria bassiana]	PMB66735.1	75	1	75	100	144	1e-43	75/75	100	75/75	100	0/75	0
GENE_00003742-RA	73	1	73	100	PMB71284.1 hypothetical protein BM221_003751 [Beauveria bassiana]	PMB71284.1	73	1	73	100	148	3e-45	73/73	100	73/73	100	0/73	0
GENE_00007541-RA	82	1	82	100	PMB65912.1 hypothetical protein BM221_008111 [Beauveria bassiana]	PMB65912.1	82	1	82	100	166	3e-52	82/82	100	82/82	100	0/82	0
GENE_00010818-RA	98	1	98	100	PMB63340.1 hypothetical protein BM221_010811 [Beauveria bassiana]	PMB63340.1	98	1	98	100	201	1e-65	98/98	100	98/98	100	0/98	0
GENE_00009317-RA	66				No hit
GENE_00010140-RA	74	1	74	100	PMB63968.1 hypothetical protein BM221_010130 [Beauveria bassiana]	PMB63968.1	74	1	74	100	155	5e-48	74/74	100	74/74	100	0/74	0
GENE_00010520-RA	290	1	290	100	PMB63771.1 hypothetical protein BM221_010513 [Beauveria bassiana]	PMB63771.1	290	1	290	100	597	0.0	290/290	100	290/290	100	0/290	0
GENE_00000717-RA	204	1	204	100	PMB73294.1 hypothetical protein BM221_000715 [Beauveria bassiana]	PMB73294.1	204	1	204	100	415	1e-146	204/204	100	204/204	100	0/204	0
GENE_00004715-RA	70	1	70	100	PMB70072.1 hypothetical protein BM221_004720 [Beauveria bassiana]	PMB70072.1	70	1	70	100	142	3e-43	70/70	100	70/70	100	0/70	0
GENE_00002745-RA	114	1	114	100	PMB70296.1 hypothetical protein BM221_002746 [Beauveria bassiana]	PMB70296.1	114	1	114	100	231	6e-77	114/114	100	114/114	100	0/114	0
GENE_00003192-RA	96	1	96	100	PMB70740.1 hypothetical protein BM221_003195 [Beauveria bassiana]	PMB70740.1	96	1	96	100	191	7e-62	96/96	100	96/96	100	0/96	0
GENE_00009972-RA	60	1	60	100	PMB64169.1 hypothetical protein BM221_009963 [Beauveria bassiana]	PMB64169.1	60	1	60	100	110	2e-30	60/60	100	60/60	100	0/60	0
GENE_00009408-RA	99	1	99	100	PMB64870.1 hypothetical protein BM221_009057 [Beauveria bassiana]	PMB64870.1	99	1	99	100	205	3e-67	99/99	100	99/99	100	0/99	0
GENE_00002138-RA	114	1	114	100	PMB72037.1 hypothetical protein BM221_002137 [Beauveria bassiana]	PMB72037.1	114	1	114	100	228	8e-76	114/114	100	114/114	100	0/114	0
GENE_00005548-RA	156	1	156	100	PMB68961.1 hypothetical protein BM221_005547 [Beauveria bassiana]	PMB68961.1	156	1	156	100	319	2e-110	156/156	100	156/156	100	0/156	0
GENE_00000661-RA	127	1	127	100	PMB73239.1 hypothetical protein BM221_000660 [Beauveria bassiana]	PMB73239.1	127	1	127	100	256	1e-86	127/127	100	127/127	100	0/127	0
GENE_00002620-RA	117	1	117	100	PMB72515.1 hypothetical protein BM221_002620 [Beauveria bassiana]	PMB72515.1	117	1	117	100	234	3e-78	117/117	100	117/117	100	0/117	0
GENE_00003614-RA	115	1	115	100	PMB71159.1 hypothetical protein BM221_003626 [Beauveria bassiana]	PMB71159.1	115	1	115	100	231	6e-77	115/115	100	115/115	100	0/115	0
GENE_00001493-RA	101	1	101	100	PMB71402.1 hypothetical protein BM221_001489 [Beauveria bassiana]	PMB71402.1	101	1	101	100	208	4e-68	101/101	100	101/101	100	0/101	0
GENE_00010504-RA	168	1	168	100	PMB63755.1 hypothetical protein BM221_010497 [Beauveria bassiana] PMB65627.1 hypothetical protein BM221_008988 [Beauveria bassiana]	PMB63755.1	168	1	168	100	335	2e-116	168/168	100	168/168	100	0/168	0
GENE_00005928-RA	121	1	121	100	PMB67757.1 hypothetical protein BM221_005927 [Beauveria bassiana]	PMB67757.1	121	1	121	100	238	1e-79	121/121	100	121/121	100	0/121	0
GENE_00008036-RA	137				No hit
GENE_00009347-RA	59	1	59	100	PMB64810.1 hypothetical protein BM221_009654 [Beauveria bassiana]	PMB64810.1	59	1	59	100	119	5e-34	59/59	100	59/59	100	0/59	0
GENE_00000374-RA	88	1	88	100	PMB72954.1 hypothetical protein BM221_000371 [Beauveria bassiana]	PMB72954.1	88	1	88	100	180	2e-57	88/88	100	88/88	100	0/88	0
GENE_00000229-RA	80	1	80	100	PMB72810.1 hypothetical protein BM221_000227 [Beauveria bassiana]	PMB72810.1	80	1	80	100	160	5e-50	80/80	100	80/80	100	0/80	0
GENE_00001570-RA	779	1	779	100	PMB71479.1 hypothetical protein BM221_001569 [Beauveria bassiana]	PMB71479.1	779	1	779	100	1499	0.0	779/779	100	779/779	100	0/779	0
GENE_00008032-RA	91	1	91	100	PMB66393.1 hypothetical protein BM221_007381 [Beauveria bassiana]	PMB66393.1	91	1	91	100	179	6e-57	91/91	100	91/91	100	0/91	0
GENE_00009145-RA	807	25	804	96.65	CEI60630.1 unnamed protein product [Fusarium venenatum]	CEI60630.1	1087	270	1058	72.59	522	2e-167	361/794	45	528/794	66	19/794	2
GENE_00010017-RA	90	1	90	100	PMB64212.1 hypothetical protein BM221_010006 [Beauveria bassiana]	PMB64212.1	90	1	90	100	181	1e-57	90/90	100	90/90	100	0/90	0
GENE_00009773-RA	80	1	80	100	PMB64378.1 hypothetical protein BM221_009766 [Beauveria bassiana]	PMB64378.1	80	1	80	100	168	6e-53	80/80	100	80/80	100	0/80	0
GENE_00009582-RA	59	1	59	100	PMB65043.1 hypothetical protein BM221_009231 [Beauveria bassiana]	PMB65043.1	59	1	59	100	113	1e-31	59/59	100	59/59	100	0/59	0
GENE_00006355-RA	184	1	184	100	PMB68177.1 hypothetical protein BM221_006354 [Beauveria bassiana]	PMB68177.1	184	1	184	100	375	7e-132	184/184	100	184/184	100	0/184	0
GENE_00001174-RA	77	1	77	100	PMB73744.1 hypothetical protein BM221_001168 [Beauveria bassiana]	PMB73744.1	77	1	77	100	159	9e-50	77/77	100	77/77	100	0/77	0
GENE_00002266-RA	59	1	59	100	PMB72164.1 hypothetical protein BM221_002264 [Beauveria bassiana]	PMB72164.1	59	1	59	100	124	4e-36	59/59	100	59/59	100	0/59	0
GENE_00006826-RA	92	1	92	100	PMB67160.1 hypothetical protein BM221_006822 [Beauveria bassiana]	PMB67160.1	92	1	92	100	192	4e-62	92/92	100	92/92	100	0/92	0
GENE_00004797-RA	332	1	332	100	PMB70151.1 hypothetical protein BM221_004800 [Beauveria bassiana]	PMB70151.1	332	1	332	100	692	0.0	332/332	100	332/332	100	0/332	0
GENE_00008093-RA	79	1	79	100	PMB66453.1 hypothetical protein BM221_007442 [Beauveria bassiana]	PMB66453.1	79	1	79	100	164	1e-51	79/79	100	79/79	100	0/79	0
GENE_00006812-RA	92				No hit
GENE_00008968-RA	81	1	81	100	PMB65602.1 hypothetical protein BM221_008963 [Beauveria bassiana]	PMB65602.1	81	1	81	100	164	3e-51	81/81	100	81/81	100	0/81	0
GENE_00001596-RA	580	1	580	100	PMB71506.1 hypothetical protein BM221_001596 [Beauveria bassiana]	PMB71506.1	580	1	580	100	1054	0.0	580/580	100	580/580	100	0/580	0
GENE_00010229-RA	101	1	101	100	PMB64057.1 hypothetical protein BM221_010223 [Beauveria bassiana]	PMB64057.1	101	1	101	100	199	7e-65	101/101	100	101/101	100	0/101	0
GENE_00010485-RA	65	1	65	100	PMB63736.1 hypothetical protein BM221_010478 [Beauveria bassiana]	PMB63736.1	65	1	65	100	133	2e-39	65/65	100	65/65	100	0/65	0
GENE_00009610-RA	159	1	159	100	PMB65071.1 hypothetical protein BM221_009259 [Beauveria bassiana]	PMB65071.1	159	1	159	100	298	8e-102	159/159	100	159/159	100	0/159	0
GENE_00009346-RA	83	1	83	100	PMB64809.1 hypothetical protein BM221_009653 [Beauveria bassiana]	PMB64809.1	83	1	83	100	174	2e-55	83/83	100	83/83	100	0/83	0
GENE_00007252-RA	78	1	78	100	PMB63319.1 hypothetical protein BM221_010869 [Beauveria bassiana] PMB63329.1 hypothetical protein BM221_010858 [Beauveria bassiana] PMB65127.1 hypothetical protein BM221_008483 [Beauveria bassiana] PMB67580.1 hypothetical protein BM221_007250 [Beauveria bassiana] PMB67591.1 hypothetical protein BM221_007261 [Beauveria bassiana]	PMB63319.1	78	1	78	100	162	1e-50	78/78	100	78/78	100	0/78	0
GENE_00004686-RA	86	1	86	100	PMB70045.1 hypothetical protein BM221_004693 [Beauveria bassiana]	PMB70045.1	86	1	86	100	180	1e-57	86/86	100	86/86	100	0/86	0
GENE_00005193-RA	76	1	76	100	PMB68613.1 hypothetical protein BM221_005194 [Beauveria bassiana]	PMB68613.1	76	1	76	100	157	9e-49	76/76	100	76/76	100	0/76	0
GENE_00007253-RA	233	1	233	100	PMB67581.1 hypothetical protein BM221_007251 [Beauveria bassiana] PMB67590.1 hypothetical protein BM221_007260 [Beauveria bassiana]	PMB67581.1	233	1	233	100	453	8e-161	233/233	100	233/233	100	0/233	0
GENE_00007077-RA	150	1	150	100	PMB67409.1 Cofilin [Beauveria bassiana]	PMB67409.1	150	1	150	100	302	7e-104	150/150	100	150/150	100	0/150	0
GENE_00003997-RA	67	1	67	100	PMB69360.1 hypothetical protein BM221_004000 [Beauveria bassiana]	PMB69360.1	67	1	67	100	134	5e-40	67/67	100	67/67	100	0/67	0
GENE_00010488-RA	70	1	70	100	PMB63739.1 hypothetical protein BM221_010481 [Beauveria bassiana]	PMB63739.1	70	1	70	100	135	2e-40	70/70	100	70/70	100	0/70	0
GENE_00003281-RA	304	1	304	100	PMB70828.1 putative nicotianamine synthase 4 [Beauveria bassiana]	PMB70828.1	304	1	304	100	634	0.0	304/304	100	304/304	100	0/304	0
GENE_00008127-RA	279	1	279	100	PMB66486.1 hypothetical protein BM221_007475 [Beauveria bassiana]	PMB66486.1	279	1	279	100	553	0.0	279/279	100	279/279	100	0/279	0
GENE_00006856-RA	149	1	149	100	PMB67190.1 hypothetical protein BM221_006852 [Beauveria bassiana]	PMB67190.1	149	1	149	100	296	2e-101	149/149	100	149/149	100	0/149	0
GENE_00000597-RA	61	1	61	100	PMB73176.1 hypothetical protein BM221_000596 [Beauveria bassiana]	PMB73176.1	61	1	61	100	125	2e-36	61/61	100	61/61	100	0/61	0
GENE_00010842-RA	19				No hit
GENE_00008237-RA	67	1	67	100	PMB66595.1 hypothetical protein BM221_007588 [Beauveria bassiana]	PMB66595.1	67	1	67	100	140	2e-42	67/67	100	67/67	100	0/67	0
GENE_00004178-RA	66	1	66	100	PMB69541.1 hypothetical protein BM221_004185 [Beauveria bassiana]	PMB69541.1	66	1	66	100	136	7e-41	66/66	100	66/66	100	0/66	0
GENE_00010337-RA	102	1	102	100	PMB63859.1 hypothetical protein BM221_010330 [Beauveria bassiana]	PMB63859.1	102	1	102	100	208	4e-68	102/102	100	102/102	100	0/102	0
GENE_00003763-RA	107	1	107	100	PMB71303.1 hypothetical protein BM221_003770 [Beauveria bassiana]	PMB71303.1	107	1	107	100	213	6e-70	107/107	100	107/107	100	0/107	0
GENE_00006694-RA	379	1	379	100	PMB67029.1 hypothetical protein BM221_006691 [Beauveria bassiana]	PMB67029.1	379	1	379	100	759	0.0	379/379	100	379/379	100	0/379	0
GENE_00006019-RA	78	1	78	100	PMB67847.1 hypothetical protein BM221_006018 [Beauveria bassiana]	PMB67847.1	78	1	78	100	154	2e-47	78/78	100	78/78	100	0/78	0
GENE_00009033-RA	78	1	78	100	PMB64502.1 hypothetical protein BM221_009340 [Beauveria bassiana]	PMB64502.1	78	1	78	100	160	4e-50	78/78	100	78/78	100	0/78	0
GENE_00005897-RA	77	1	77	100	PMB67726.1 hypothetical protein BM221_005894 [Beauveria bassiana]	PMB67726.1	77	1	77	100	155	6e-48	77/77	100	77/77	100	0/77	0
GENE_00003174-RA	60	1	60	100	PMB70722.1 hypothetical protein BM221_003177 [Beauveria bassiana]	PMB70722.1	60	1	60	100	122	3e-35	60/60	100	60/60	100	0/60	0
GENE_00000201-RA	429	1	429	100	PMB72781.1 hypothetical protein BM221_000198 [Beauveria bassiana]	PMB72781.1	429	1	429	100	804	0.0	429/429	100	429/429	100	0/429	0
GENE_00009231-RA	121	1	121	100	PMB64697.1 hypothetical protein BM221_009537 [Beauveria bassiana]	PMB64697.1	121	1	121	100	242	4e-81	121/121	100	121/121	100	0/121	0
GENE_00004042-RA	155	1	155	100	PMB69405.1 hypothetical protein BM221_004045 [Beauveria bassiana]	PMB69405.1	155	1	155	100	321	3e-111	155/155	100	155/155	100	0/155	0
GENE_00001146-RA	201	1	201	100	PMB73716.1 hypothetical protein BM221_001140 [Beauveria bassiana]	PMB73716.1	201	1	201	100	397	8e-140	201/201	100	201/201	100	0/201	0
GENE_00003864-RA	80	1	80	100	PMB69231.1 hypothetical protein BM221_003869 [Beauveria bassiana]	PMB69231.1	80	1	80	100	162	1e-50	80/80	100	80/80	100	0/80	0
GENE_00003226-RA	77	1	77	100	PMB70774.1 hypothetical protein BM221_003231 [Beauveria bassiana]	PMB70774.1	77	1	77	100	158	5e-49	77/77	100	77/77	100	0/77	0
GENE_00000400-RA	159	1	159	100	PMB72980.1 hypothetical protein BM221_000397 [Beauveria bassiana]	PMB72980.1	159	1	159	100	313	9e-108	159/159	100	159/159	100	0/159	0
GENE_00005147-RA	577	1	577	100	PMB68569.1 hypothetical protein BM221_005149 [Beauveria bassiana]	PMB68569.1	577	1	577	100	1075	0.0	577/577	100	577/577	100	0/577	0
GENE_00001803-RA	127	1	127	100	PMB71710.1 hypothetical protein BM221_001806 [Beauveria bassiana]	PMB71710.1	127	1	127	100	254	1e-85	127/127	100	127/127	100	0/127	0
GENE_00003975-RA	91	1	91	100	PMB69339.1 hypothetical protein BM221_003979 [Beauveria bassiana]	PMB69339.1	91	1	91	100	184	7e-59	91/91	100	91/91	100	0/91	0
GENE_00005116-RA	65	1	65	100	PMB68539.1 hypothetical protein BM221_005118 [Beauveria bassiana]	PMB68539.1	65	1	65	100	136	6e-41	65/65	100	65/65	100	0/65	0
GENE_00008995-RA	139	1	139	100	PMB63756.1 hypothetical protein BM221_010498 [Beauveria bassiana] PMB65628.1 hypothetical protein BM221_008989 [Beauveria bassiana]	PMB63756.1	139	1	139	100	284	4e-97	139/139	100	139/139	100	0/139	0
GENE_00000590-RA	128	1	128	100	PMB73169.1 hypothetical protein BM221_000589 [Beauveria bassiana]	PMB73169.1	128	1	128	100	268	3e-91	128/128	100	128/128	100	0/128	0
GENE_00010756-RA	114	1	114	100	PMB63364.1 hypothetical protein BM221_010801 [Beauveria bassiana]	PMB63364.1	114	1	114	100	236	4e-79	114/114	100	114/114	100	0/114	0
GENE_00007624-RA	759				No hit
GENE_00002090-RA	64	1	64	100	PMB71991.1 hypothetical protein BM221_002088 [Beauveria bassiana]	PMB71991.1	64	1	64	100	127	2e-37	64/64	100	64/64	100	0/64	0
GENE_00007212-RA	73	1	73	100	PMB67543.1 hypothetical protein BM221_007213 [Beauveria bassiana]	PMB67543.1	73	1	73	100	146	1e-44	73/73	100	73/73	100	0/73	0
GENE_00007633-RA	80	1	80	100	PMB66002.1 hypothetical protein BM221_008202 [Beauveria bassiana]	PMB66002.1	80	1	80	100	165	6e-52	80/80	100	80/80	100	0/80	0
GENE_00008116-RA	81	1	81	100	PMB66475.1 hypothetical protein BM221_007464 [Beauveria bassiana]	PMB66475.1	81	1	81	100	160	5e-50	81/81	100	81/81	100	0/81	0
GENE_00010718-RA	79	1	79	100	PMB63397.1 hypothetical protein BM221_010760 [Beauveria bassiana]	PMB63397.1	79	1	79	100	165	8e-52	79/79	100	79/79	100	0/79	0
GENE_00005644-RA	71	1	71	100	PMB69057.1 hypothetical protein BM221_005643 [Beauveria bassiana]	PMB69057.1	71	1	71	100	149	6e-46	71/71	100	71/71	100	0/71	0
GENE_00005721-RA	212	1	212	100	PMB69132.1 hypothetical protein BM221_005718 [Beauveria bassiana]	PMB69132.1	212	1	212	100	438	8e-156	212/212	100	212/212	100	0/212	0
GENE_00001579-RA	149	1	149	100	PMB71488.1 hypothetical protein BM221_001578 [Beauveria bassiana]	PMB71488.1	149	1	149	100	313	2e-108	149/149	100	149/149	100	0/149	0
GENE_00000045-RA	122	1	122	100	PMB72631.1 hypothetical protein BM221_000046 [Beauveria bassiana]	PMB72631.1	122	1	122	100	252	6e-85	122/122	100	122/122	100	0/122	0
GENE_00010531-RA	236	1	236	100	PMB63501.1 hypothetical protein BM221_010606 [Beauveria bassiana]	PMB63501.1	236	1	236	100	467	2e-166	236/236	100	236/236	100	0/236	0
GENE_00004840-RA	303	1	303	100	PMB70193.1 putative transcriptional regulatory protein [Beauveria bassiana]	PMB70193.1	303	1	303	100	631	0.0	303/303	100	303/303	100	0/303	0
GENE_00003494-RA	585	1	585	100	PMB71041.1 hypothetical protein BM221_003505 [Beauveria bassiana]	PMB71041.1	585	1	585	100	1061	0.0	585/585	100	585/585	100	0/585	0
GENE_00005065-RA	612	1	612	100	PMB68488.1 hypothetical protein BM221_005067 [Beauveria bassiana]	PMB68488.1	612	1	612	100	1252	0.0	612/612	100	612/612	100	0/612	0
GENE_00002636-RA	103	1	103	100	PMB72531.1 hypothetical protein BM221_002637 [Beauveria bassiana]	PMB72531.1	103	1	103	100	217	1e-71	103/103	100	103/103	100	0/103	0
GENE_00003564-RA	87	1	87	100	PMB71109.1 hypothetical protein BM221_003574 [Beauveria bassiana]	PMB71109.1	87	1	87	100	177	3e-56	87/87	100	87/87	100	0/87	0
GENE_00003280-RA	673	1	673	100	PMB70827.1 Carnosine synthase 1 [Beauveria bassiana]	PMB70827.1	673	1	673	100	1389	0.0	673/673	100	673/673	100	0/673	0
GENE_00010494-RA	253	1	253	100	PMB63745.1 hypothetical protein BM221_010487 [Beauveria bassiana]	PMB63745.1	253	1	253	100	520	0.0	253/253	100	253/253	100	0/253	0
GENE_00007203-RA	206	1	206	100	PMB67534.1 hypothetical protein BM221_007204 [Beauveria bassiana]	PMB67534.1	206	1	206	100	423	6e-150	206/206	100	206/206	100	0/206	0
GENE_00010851-RA	106	1	106	100	PMB63334.1 hypothetical protein BM221_010847 [Beauveria bassiana]	PMB63334.1	106	1	106	100	191	3e-61	106/106	100	106/106	100	0/106	0
GENE_00003801-RA	100	1	100	100	PMB71340.1 hypothetical protein BM221_003807 [Beauveria bassiana]	PMB71340.1	100	1	100	100	209	1e-68	100/100	100	100/100	100	0/100	0
GENE_00008998-RA	138	1	138	100	PMB63758.1 hypothetical protein BM221_010500 [Beauveria bassiana] PMB65631.1 hypothetical protein BM221_008992 [Beauveria bassiana]	PMB63758.1	138	1	138	100	283	1e-96	138/138	100	138/138	100	0/138	0
GENE_00008925-RA	100	1	100	100	PMB65559.1 hypothetical protein BM221_008919 [Beauveria bassiana]	PMB65559.1	100	1	100	100	199	2e-64	100/100	100	100/100	100	0/100	0
GENE_00007303-RA	70	1	70	100	PMB65676.1 hypothetical protein BM221_007873 [Beauveria bassiana]	PMB65676.1	70	1	70	100	142	3e-43	70/70	100	70/70	100	0/70	0
GENE_00010167-RA	77	1	77	100	PMB63995.1 hypothetical protein BM221_010160 [Beauveria bassiana]	PMB63995.1	77	1	77	100	160	7e-50	77/77	100	77/77	100	0/77	0
GENE_00008564-RA	203	1	203	100	PMB65203.1 hypothetical protein BM221_008559 [Beauveria bassiana]	PMB65203.1	203	1	203	100	402	6e-142	203/203	100	203/203	100	0/203	0
GENE_00004945-RA	565	1	565	100	PMB68373.1 hypothetical protein BM221_004948 [Beauveria bassiana]	PMB68373.1	565	1	565	100	1117	0.0	565/565	100	565/565	100	0/565	0
GENE_00007535-RA	74	1	74	100	PMB65906.1 hypothetical protein BM221_008104 [Beauveria bassiana]	PMB65906.1	74	1	74	100	154	1e-47	74/74	100	74/74	100	0/74	0
GENE_00004251-RA	71	1	71	100	PMB69614.1 hypothetical protein BM221_004258 [Beauveria bassiana]	PMB69614.1	71	1	71	100	148	2e-45	71/71	100	71/71	100	0/71	0
GENE_00004666-RA	122	1	122	100	PMB70025.1 hypothetical protein BM221_004673 [Beauveria bassiana]	PMB70025.1	122	1	122	100	247	7e-83	122/122	100	122/122	100	0/122	0
GENE_00008971-RA	71	1	71	100	PMB65605.1 hypothetical protein BM221_008966 [Beauveria bassiana]	PMB65605.1	71	1	71	100	145	2e-44	71/71	100	71/71	100	0/71	0
GENE_00004736-RA	303	1	303	100	PMB70092.1 hypothetical protein BM221_004740 [Beauveria bassiana]	PMB70092.1	303	1	303	100	626	0.0	303/303	100	303/303	100	0/303	0
GENE_00009593-RA	614	1	614	100	PMB65055.1 NAD-specific glutamate dehydrogenase [Beauveria bassiana]	PMB65055.1	614	1	614	100	1158	0.0	614/614	100	614/614	100	0/614	0
GENE_00005026-RA	73	1	73	100	PMB68452.1 hypothetical protein BM221_005030 [Beauveria bassiana]	PMB68452.1	73	1	73	100	150	5e-46	73/73	100	73/73	100	0/73	0
GENE_00004039-RA	157	1	157	100	PMB69402.1 hypothetical protein BM221_004042 [Beauveria bassiana]	PMB69402.1	157	1	157	100	322	2e-111	157/157	100	157/157	100	0/157	0
GENE_00010623-RA	89	34	85	58.43	KGQ04639.1 hypothetical protein BBAD15_g10115 [Beauveria bassiana D1-5]	KGQ04639.1	169	118	169	30.77	92.4	9e-22	47/52	90	47/52	90	0/52	0
GENE_00007778-RA	137	1	137	100	PMB66145.1 hypothetical protein BM221_008347 [Beauveria bassiana]	PMB66145.1	137	1	137	100	276	7e-94	137/137	100	137/137	100	0/137	0
GENE_00001120-RA	132				No hit
GENE_00005838-RA	84	1	84	100	PMB67667.1 hypothetical protein BM221_005835 [Beauveria bassiana]	PMB67667.1	84	1	84	100	166	6e-52	84/84	100	84/84	100	0/84	0
GENE_00003703-RA	857	18	559	63.24	EPE03432.1 hypothetical protein F503_07735 [Ophiostoma piceae UAMH 11346]	EPE03432.1	719	28	572	75.8	427	1e-134	280/545	51	383/545	70	3/545	0
GENE_00000582-RA	98	1	98	100	PMB73161.1 hypothetical protein BM221_000581 [Beauveria bassiana]	PMB73161.1	98	1	98	100	201	1e-65	98/98	100	98/98	100	0/98	0
GENE_00010516-RA	95	1	95	100	PMB63410.1 hypothetical protein BM221_010773 [Beauveria bassiana] PMB63767.1 hypothetical protein BM221_010509 [Beauveria bassiana]	PMB63410.1	95	1	95	100	197	6e-64	95/95	100	95/95	100	0/95	0
GENE_00010841-RA	78	1	78	100	PMB63319.1 hypothetical protein BM221_010869 [Beauveria bassiana] PMB63329.1 hypothetical protein BM221_010858 [Beauveria bassiana] PMB65127.1 hypothetical protein BM221_008483 [Beauveria bassiana] PMB67580.1 hypothetical protein BM221_007250 [Beauveria bassiana] PMB67591.1 hypothetical protein BM221_007261 [Beauveria bassiana]	PMB63319.1	78	1	78	100	162	1e-50	78/78	100	78/78	100	0/78	0
GENE_00006970-RA	94	1	94	100	PMB67303.1 hypothetical protein BM221_006967 [Beauveria bassiana]	PMB67303.1	94	1	94	100	188	1e-60	94/94	100	94/94	100	0/94	0
GENE_00001061-RA	157	1	157	100	PMB73635.1 hypothetical protein BM221_001058 [Beauveria bassiana]	PMB73635.1	157	1	157	100	328	7e-114	157/157	100	157/157	100	0/157	0
GENE_00010796-RA	84	1	84	100	PMB63622.1 hypothetical protein BM221_010521 [Beauveria bassiana]	PMB63622.1	84	1	84	100	174	4e-55	84/84	100	84/84	100	0/84	0
GENE_00008967-RA	357	1	357	100	PMB65601.1 hypothetical protein BM221_008962 [Beauveria bassiana]	PMB65601.1	357	1	357	100	743	0.0	357/357	100	357/357	100	0/357	0
GENE_00001782-RA	76	1	76	100	PMB71689.1 hypothetical protein BM221_001785 [Beauveria bassiana]	PMB71689.1	76	1	76	100	152	8e-47	76/76	100	76/76	100	0/76	0
GENE_00003222-RA	240	1	240	100	PMB70770.1 hypothetical protein BM221_003227 [Beauveria bassiana]	PMB70770.1	240	1	240	100	494	6e-177	240/240	100	240/240	100	0/240	0
GENE_00005970-RA	77	1	77	100	PMB67798.1 hypothetical protein BM221_005969 [Beauveria bassiana]	PMB67798.1	77	1	77	100	162	1e-50	77/77	100	77/77	100	0/77	0
GENE_00006515-RA	85	1	85	100	PMB66852.1 hypothetical protein BM221_006509 [Beauveria bassiana]	PMB66852.1	85	1	85	100	173	6e-55	85/85	100	85/85	100	0/85	0
GENE_00007479-RA	68	1	68	100	PMB65850.1 hypothetical protein BM221_008047 [Beauveria bassiana]	PMB65850.1	68	1	68	100	130	2e-38	68/68	100	68/68	100	0/68	0
GENE_00002225-RA	122	1	122	100	PMB72123.1 hypothetical protein BM221_002223 [Beauveria bassiana]	PMB72123.1	122	1	122	100	249	5e-84	122/122	100	122/122	100	0/122	0
GENE_00006288-RA	102	1	102	100	PMB68110.1 hypothetical protein BM221_006287 [Beauveria bassiana]	PMB68110.1	102	1	102	100	206	3e-67	102/102	100	102/102	100	0/102	0
GENE_00007264-RA	197	1	197	100	PMB63318.1 hypothetical protein BM221_010868 [Beauveria bassiana] PMB67579.1 hypothetical protein BM221_007249 [Beauveria bassiana] PMB67592.1 hypothetical protein BM221_007262 [Beauveria bassiana]	PMB63318.1	197	1	197	100	394	7e-139	197/197	100	197/197	100	0/197	0
GENE_00004101-RA	112	1	112	100	PMB69464.1 hypothetical protein BM221_004108 [Beauveria bassiana]	PMB69464.1	112	1	112	100	223	6e-74	112/112	100	112/112	100	0/112	0
GENE_00007420-RA	64	1	64	100	PMB65791.1 hypothetical protein BM221_007988 [Beauveria bassiana]	PMB65791.1	64	1	64	100	134	4e-40	64/64	100	64/64	100	0/64	0
GENE_00001838-RA	99	1	99	100	PMB71744.1 hypothetical protein BM221_001840 [Beauveria bassiana]	PMB71744.1	99	1	99	100	199	6e-65	99/99	100	99/99	100	0/99	0
GENE_00004716-RA	76	1	76	100	PMB70073.1 hypothetical protein BM221_004721 [Beauveria bassiana]	PMB70073.1	76	1	76	100	155	5e-48	76/76	100	76/76	100	0/76	0
GENE_00002766-RA	74	1	74	100	PMB70317.1 hypothetical protein BM221_002767 [Beauveria bassiana]	PMB70317.1	74	1	74	100	145	2e-44	74/74	100	74/74	100	0/74	0
GENE_00006153-RA	199	15	199	92.96	KGQ05799.1 60S ribosomal protein L17 [Beauveria bassiana D1-5] PQK11751.1 hypothetical protein BB8028_0003g03750 [Beauveria bassiana]	KGQ05799.1	185	1	185	100	376	8e-132	183/185	98	184/185	99	0/185	0
GENE_00006740-RA	169	1	169	100	PMB67075.1 hypothetical protein BM221_006737 [Beauveria bassiana]	PMB67075.1	169	1	169	100	342	3e-119	169/169	100	169/169	100	0/169	0
GENE_00006114-RA	432	1	432	100	PMB67938.1 hypothetical protein BM221_006113 [Beauveria bassiana]	PMB67938.1	432	1	432	100	844	0.0	432/432	100	432/432	100	0/432	0
GENE_00004016-RA	62	1	62	100	PMB69379.1 hypothetical protein BM221_004019 [Beauveria bassiana]	PMB69379.1	62	1	62	100	123	1e-35	62/62	100	62/62	100	0/62	0
GENE_00007947-RA	231	1	231	100	PMB66308.1 Cyanamide hydratase [Beauveria bassiana]	PMB66308.1	231	1	231	100	484	3e-173	231/231	100	231/231	100	0/231	0
GENE_00009902-RA	74	1	74	100	PMB64102.1 hypothetical protein BM221_009893 [Beauveria bassiana]	PMB64102.1	74	1	74	100	150	4e-46	74/74	100	74/74	100	0/74	0
GENE_00008084-RA	89	1	89	100	PMB66444.1 hypothetical protein BM221_007433 [Beauveria bassiana]	PMB66444.1	89	1	89	100	185	2e-59	89/89	100	89/89	100	0/89	0
GENE_00001184-RA	774	1	774	100	PMB73754.1 hypothetical protein BM221_001179 [Beauveria bassiana]	PMB73754.1	774	1	774	100	1452	0.0	774/774	100	774/774	100	0/774	0
GENE_00005803-RA	275	1	275	100	PMB67632.1 hypothetical protein BM221_005799 [Beauveria bassiana]	PMB67632.1	275	1	275	100	569	0.0	275/275	100	275/275	100	0/275	0
GENE_00006614-RA	151	1	151	100	PMB66951.1 hypothetical protein BM221_006610 [Beauveria bassiana]	PMB66951.1	151	1	151	100	317	9e-110	151/151	100	151/151	100	0/151	0
GENE_00009260-RA	220	1	220	100	PMB64726.1 hypothetical protein BM221_009567 [Beauveria bassiana]	PMB64726.1	220	1	220	100	436	2e-154	220/220	100	220/220	100	0/220	0
GENE_00009423-RA	91	1	91	100	PMB64885.1 hypothetical protein BM221_009072 [Beauveria bassiana]	PMB64885.1	91	1	91	100	185	2e-59	91/91	100	91/91	100	0/91	0
GENE_00003042-RA	449	1	449	100	PMB70590.1 hypothetical protein BM221_003042 [Beauveria bassiana]	PMB70590.1	449	1	449	100	873	0.0	449/449	100	449/449	100	0/449	0
GENE_00007764-RA	108	1	108	100	PMB66131.1 hypothetical protein BM221_008333 [Beauveria bassiana]	PMB66131.1	108	1	108	100	227	2e-75	108/108	100	108/108	100	0/108	0
GENE_00004342-RA	129	1	129	100	PMB69704.1 hypothetical protein BM221_004351 [Beauveria bassiana]	PMB69704.1	129	1	129	100	263	3e-89	129/129	100	129/129	100	0/129	0
GENE_00000171-RA	113	1	113	100	PMB72752.1 hypothetical protein BM221_000169 [Beauveria bassiana]	PMB72752.1	113	1	113	100	240	1e-80	113/113	100	113/113	100	0/113	0
GENE_00002438-RA	79	1	79	100	PMB72335.1 hypothetical protein BM221_002438 [Beauveria bassiana]	PMB72335.1	79	1	79	100	154	1e-47	79/79	100	79/79	100	0/79	0
GENE_00007627-RA	74	1	74	100	PMB65996.1 hypothetical protein BM221_008196 [Beauveria bassiana]	PMB65996.1	74	1	74	100	151	1e-46	74/74	100	74/74	100	0/74	0
GENE_00009128-RA	125	1	125	100	PMB64595.1 hypothetical protein BM221_009435 [Beauveria bassiana]	PMB64595.1	125	1	125	100	262	6e-89	125/125	100	125/125	100	0/125	0
GENE_00004942-RA	70	1	70	100	PMB68369.1 hypothetical protein BM221_004944 [Beauveria bassiana]	PMB68369.1	70	1	70	100	142	4e-43	70/70	100	70/70	100	0/70	0
GENE_00010852-RA	59	1	59	100	PMB63335.1 hypothetical protein BM221_010848 [Beauveria bassiana] PMB68324.1 hypothetical protein BM221_004898 [Beauveria bassiana]	PMB63335.1	59	1	59	100	122	2e-35	59/59	100	59/59	100	0/59	0
GENE_00005112-RA	99	1	99	100	PMB68535.1 hypothetical protein BM221_005114 [Beauveria bassiana]	PMB68535.1	99	1	99	100	204	9e-67	99/99	100	99/99	100	0/99	0

## Sheet: Specific genes (ARSEF2860)
Supplementary Shreadsheet: Dataset 1 Genomic Analysis of the Insect-Killing Fungus Beauveria bassiana JEF-007 as a Biopesticide Se Jin Lee1†, Mi Rong Lee1†, Sihyeon Kim1, Jong Cheol Kim1, So Eun Park1, Dongwei Li1, Tae Young Shin1, Yu-Shin Nai2 and Jae Su Kim1,3* 1Department of Agricultural Biology, College of Agriculture & Life Sciences, Chonbuk National University, Jeonju 54596, Korea 2Departme…
Supplementary Shreadsheet: Dataset 1. Bioinformatic analysis of specific genes in each isolate of B. bassiana JEF-007 and ARSEF2860 (ARSEF2860 in this sheet)
Query					Subject						Score		Identities		Positive		Gap
Name	Q_Length	Q_Start	Q_End	Q_Coverage	Description	Accession	S_Length	S_Start	S_End	S_Coverage	Bit	E-value	I_Match/Total	I_Pct.(%)	P_Match/Total	P_Pct.(%)	G_Match/Total	G_Pct.(%)
XP_008599940.1	126	1	126	100	XP_008599940.1 hypothetical protein BBA_06621 [Beauveria bassiana ARSEF 2860] EJP64627.1 hypothetical protein BBA_06621 [Beauveria bassiana ARSEF 2860]	XP_008599940.1	126	1	126	100	264	1e-89	126/126	100	126/126	100	0/126	0
XP_008598920.1	254	1	254	100	XP_008598920.1 PRP38 family protein [Beauveria bassiana ARSEF 2860] EJP65270.1 PRP38 family protein [Beauveria bassiana ARSEF 2860]	XP_008598920.1	254	1	254	100	513	0.0	254/254	100	254/254	100	0/254	0
XP_008602601.1	120	1	120	100	XP_008602601.1 hypothetical protein BBA_09282 [Beauveria bassiana ARSEF 2860] EJP61791.1 hypothetical protein BBA_09282 [Beauveria bassiana ARSEF 2860]	XP_008602601.1	120	1	120	100	236	2e-78	120/120	100	120/120	100	0/120	0
XP_008601001.1	57	1	57	100	XP_008601001.1 hypothetical protein BBA_07682 [Beauveria bassiana ARSEF 2860] EJP63288.1 hypothetical protein BBA_07682 [Beauveria bassiana ARSEF 2860]	XP_008601001.1	57	1	57	100	115	7e-33	57/57	100	57/57	100	0/57	0
XP_008602899.1	120	1	120	100	XP_008602899.1 zinc finger containing protein [Beauveria bassiana ARSEF 2860] EJP61444.1 zinc finger containing protein [Beauveria bassiana ARSEF 2860]	XP_008602899.1	120	1	120	100	251	1e-84	120/120	100	120/120	100	0/120	0
XP_008603246.1	465	1	465	100	XP_008603246.1 pol-like protein [Beauveria bassiana ARSEF 2860] EJP61122.1 pol-like protein [Beauveria bassiana ARSEF 2860]	XP_008603246.1	465	1	465	100	963	0.0	465/465	100	465/465	100	0/465	0
XP_008603481.1	172	1	172	100	XP_008603481.1 hypothetical protein BBA_10162 [Beauveria bassiana ARSEF 2860] EJP60896.1 hypothetical protein BBA_10162 [Beauveria bassiana ARSEF 2860]	XP_008603481.1	172	1	172	100	356	2e-124	172/172	100	172/172	100	0/172	0
XP_008602421.1	89	1	89	100	XP_008602421.1 hypothetical protein BBA_09102 [Beauveria bassiana ARSEF 2860] EJP61946.1 hypothetical protein BBA_09102 [Beauveria bassiana ARSEF 2860]	XP_008602421.1	89	1	89	100	188	1e-60	89/89	100	89/89	100	0/89	0
XP_008593858.1	87	1	87	100	XP_008593858.1 Protein of unknown function DUF1748 [Beauveria bassiana ARSEF 2860] EJP70909.1 Protein of unknown function DUF1748 [Beauveria bassiana ARSEF 2860]	XP_008593858.1	87	1	87	100	177	3e-56	87/87	100	87/87	100	0/87	0
XP_008603478.1	186	1	186	100	XP_008603478.1 hypothetical protein BBA_10159 [Beauveria bassiana ARSEF 2860] EJP60893.1 hypothetical protein BBA_10159 [Beauveria bassiana ARSEF 2860]	XP_008603478.1	186	1	186	100	388	1e-136	186/186	100	186/186	100	0/186	0
XP_008602537.1	312	1	312	100	XP_008602537.1 hypothetical protein BBA_09218 [Beauveria bassiana ARSEF 2860] EJP61798.1 hypothetical protein BBA_09218 [Beauveria bassiana ARSEF 2860]	XP_008602537.1	312	1	312	100	639	0.0	312/312	100	312/312	100	0/312	0
XP_008602288.1	306	1	306	100	XP_008602288.1 hypothetical protein BBA_08969 [Beauveria bassiana ARSEF 2860] EJP62045.1 hypothetical protein BBA_08969 [Beauveria bassiana ARSEF 2860]	XP_008602288.1	306	1	306	100	617	0.0	306/306	100	306/306	100	0/306	0
XP_008602815.1	85	1	85	100	XP_008602815.1 hypothetical protein BBA_09496 [Beauveria bassiana ARSEF 2860] EJP61528.1 hypothetical protein BBA_09496 [Beauveria bassiana ARSEF 2860]	XP_008602815.1	85	1	85	100	159	4e-49	85/85	100	85/85	100	0/85	0
XP_008602740.1	179	1	179	100	XP_008602740.1 hypothetical protein BBA_09421 [Beauveria bassiana ARSEF 2860] EJP61649.1 hypothetical protein BBA_09421 [Beauveria bassiana ARSEF 2860]	XP_008602740.1	179	1	179	100	370	4e-130	179/179	100	179/179	100	0/179	0
XP_008602866.1	249	1	249	100	XP_008602866.1 transposase-like protein [Beauveria bassiana ARSEF 2860] EJP61523.1 transposase-like protein [Beauveria bassiana ARSEF 2860]	XP_008602866.1	249	1	249	100	511	0.0	249/249	100	249/249	100	0/249	0
XP_008600985.1	128	1	128	100	XP_008600985.1 hypothetical protein BBA_07666 [Beauveria bassiana ARSEF 2860] EJP63490.1 hypothetical protein BBA_07666 [Beauveria bassiana ARSEF 2860]	XP_008600985.1	128	1	128	100	254	1e-85	128/128	100	128/128	100	0/128	0
XP_008599537.1	132	1	132	100	XP_008599537.1 hypothetical protein BBA_06218 [Beauveria bassiana ARSEF 2860] EJP64649.1 hypothetical protein BBA_06218 [Beauveria bassiana ARSEF 2860]	XP_008599537.1	132	1	132	100	272	2e-92	132/132	100	132/132	100	0/132	0
XP_008602850.1	336	1	336	100	XP_008602850.1 hypothetical protein BBA_09531 [Beauveria bassiana ARSEF 2860] EJP61507.1 hypothetical protein BBA_09531 [Beauveria bassiana ARSEF 2860]	XP_008602850.1	336	1	336	100	701	0.0	336/336	100	336/336	100	0/336	0
XP_008594630.1	306	1	306	100	XP_008594630.1 NGG1 interacting factor Nif3 [Beauveria bassiana ARSEF 2860] EJP69346.1 NGG1 interacting factor Nif3 [Beauveria bassiana ARSEF 2860]	XP_008594630.1	306	1	306	100	627	0.0	306/306	100	306/306	100	0/306	0
XP_008602964.1	125	1	125	100	XP_008602964.1 hypothetical protein BBA_09645 [Beauveria bassiana ARSEF 2860] EJP61402.1 hypothetical protein BBA_09645 [Beauveria bassiana ARSEF 2860]	XP_008602964.1	125	1	125	100	258	3e-87	125/125	100	125/125	100	0/125	0
XP_008600431.1	263	1	263	100	XP_008600431.1 HNH endonuclease [Beauveria bassiana ARSEF 2860] EJP63788.1 HNH endonuclease [Beauveria bassiana ARSEF 2860]	XP_008600431.1	263	1	263	100	543	0.0	263/263	100	263/263	100	0/263	0
XP_008600577.1	145	1	145	100	XP_008600577.1 hypothetical protein BBA_07258 [Beauveria bassiana ARSEF 2860] EJP63934.1 hypothetical protein BBA_07258 [Beauveria bassiana ARSEF 2860]	XP_008600577.1	145	1	145	100	300	4e-103	145/145	100	145/145	100	0/145	0
XP_008595983.1	68	1	68	100	PQK14866.1 hypothetical protein BB8028_0005g03890 [Beauveria bassiana]	PQK14866.1	86	1	68	79.07	135	6e-40	68/68	100	68/68	100	0/68	0
XP_008603166.1	276	1	276	100	XP_008603166.1 oxidation resistance protein 1 [Beauveria bassiana ARSEF 2860] EJP61189.1 oxidation resistance protein 1 [Beauveria bassiana ARSEF 2860]	XP_008603166.1	276	1	276	100	567	0.0	276/276	100	276/276	100	0/276	0
XP_008598525.1	431	1	431	100	XP_008598525.1 hypothetical protein BBA_05206 [Beauveria bassiana ARSEF 2860] EJP65795.1 hypothetical protein BBA_05206 [Beauveria bassiana ARSEF 2860]	XP_008598525.1	431	1	431	100	891	0.0	431/431	100	431/431	100	0/431	0
XP_008597994.1	195	1	195	100	XP_008597994.1 hypothetical protein BBA_04675 [Beauveria bassiana ARSEF 2860] EJP66182.1 hypothetical protein BBA_04675 [Beauveria bassiana ARSEF 2860]	XP_008597994.1	195	1	195	100	406	2e-143	195/195	100	195/195	100	0/195	0
XP_008602339.1	134	1	134	100	XP_008602339.1 hypothetical protein BBA_09020 [Beauveria bassiana ARSEF 2860] EJP62096.1 hypothetical protein BBA_09020 [Beauveria bassiana ARSEF 2860]	XP_008602339.1	134	1	134	100	284	3e-97	134/134	100	134/134	100	0/134	0
XP_008593520.1	225	1	225	100	XP_008593520.1 hypothetical protein BBA_00201 [Beauveria bassiana ARSEF 2860] EJP70571.1 hypothetical protein BBA_00201 [Beauveria bassiana ARSEF 2860]	XP_008593520.1	225	1	225	100	459	2e-163	225/225	100	225/225	100	0/225	0
XP_008595059.1	97	1	97	100	XP_008595059.1 hypothetical protein BBA_01740 [Beauveria bassiana ARSEF 2860] EJP69775.1 hypothetical protein BBA_01740 [Beauveria bassiana ARSEF 2860]	XP_008595059.1	97	1	97	100	194	6e-63	97/97	100	97/97	100	0/97	0
XP_008603676.1	109	1	109	100	XP_008603676.1 hypothetical protein BBA_10357 [Beauveria bassiana ARSEF 2860] EJP60695.1 hypothetical protein BBA_10357 [Beauveria bassiana ARSEF 2860]	XP_008603676.1	109	1	109	100	217	2e-71	109/109	100	109/109	100	0/109	0
XP_008598897.1	54	1	54	100	XP_008598897.1 hypothetical protein BBA_05578 [Beauveria bassiana ARSEF 2860] EJP65709.1 hypothetical protein BBA_05578 [Beauveria bassiana ARSEF 2860]	XP_008598897.1	54	1	54	100	114	3e-32	54/54	100	54/54	100	0/54	0
XP_008603134.1	222	1	222	100	XP_008603134.1 ATP-dependent DNA helicase PIF1 [Beauveria bassiana ARSEF 2860] EJP61238.1 ATP-dependent DNA helicase PIF1 [Beauveria bassiana ARSEF 2860]	XP_008603134.1	222	1	222	100	459	8e-164	222/222	100	222/222	100	0/222	0
XP_008599887.1	104	1	104	100	XP_008599887.1 hypothetical protein BBA_06568 [Beauveria bassiana ARSEF 2860] EJP64574.1 hypothetical protein BBA_06568 [Beauveria bassiana ARSEF 2860]	XP_008599887.1	104	1	104	100	213	7e-70	104/104	100	104/104	100	0/104	0
XP_008600115.1	67	1	67	100	XP_008600115.1 hypothetical protein BBA_06796 [Beauveria bassiana ARSEF 2860] EJP64414.1 hypothetical protein BBA_06796 [Beauveria bassiana ARSEF 2860]	XP_008600115.1	67	1	67	100	131	6e-39	67/67	100	67/67	100	0/67	0
XP_008598709.1	269	1	269	100	XP_008598709.1 hypothetical protein BBA_05390 [Beauveria bassiana ARSEF 2860] EJP65521.1 hypothetical protein BBA_05390 [Beauveria bassiana ARSEF 2860]	XP_008598709.1	269	1	269	100	557	0.0	269/269	100	269/269	100	0/269	0
XP_008603143.1	56	1	56	100	XP_008603143.1 hypothetical protein BBA_09824 [Beauveria bassiana ARSEF 2860] EJP61206.1 hypothetical protein BBA_09824 [Beauveria bassiana ARSEF 2860]	XP_008603143.1	56	1	56	100	110	5e-31	56/56	100	56/56	100	0/56	0
XP_008600716.1	77	1	77	100	XP_008600716.1 DNA-directed RNA polymerases I, II, and III subunit RPABC4 [Beauveria bassiana ARSEF 2860] EJP63753.1 DNA-directed RNA polymerases I, II, and III subunit RPABC4 [Beauveria bassiana ARSEF 2860]	XP_008600716.1	77	1	77	100	160	8e-50	77/77	100	77/77	100	0/77	0
XP_008601783.1	168	1	168	100	XP_008601783.1 serine proteinase-like protein [Beauveria bassiana ARSEF 2860] EJP62553.1 serine proteinase-like protein [Beauveria bassiana ARSEF 2860]	XP_008601783.1	168	1	168	100	351	1e-122	168/168	100	168/168	100	0/168	0
XP_008599772.1	103	1	103	100	XP_008599772.1 hypothetical protein BBA_06453 [Beauveria bassiana ARSEF 2860] EJP64459.1 hypothetical protein BBA_06453 [Beauveria bassiana ARSEF 2860]	XP_008599772.1	103	1	103	100	214	1e-70	103/103	100	103/103	100	0/103	0
XP_008595350.1	340	1	340	100	XP_008595350.1 hypothetical protein BBA_02031 [Beauveria bassiana ARSEF 2860] EJP68996.1 hypothetical protein BBA_02031 [Beauveria bassiana ARSEF 2860]	XP_008595350.1	340	1	340	100	707	0.0	340/340	100	340/340	100	0/340	0
XP_008601593.1	118	1	118	100	XP_008601593.1 prefoldin subunit [Beauveria bassiana ARSEF 2860] EJP62729.1 prefoldin subunit [Beauveria bassiana ARSEF 2860] KGQ02627.1 Prefoldin subunit 1 [Beauveria bassiana D1-5] PQK09372.1 hypothetical protein BB8028_0001g14420 [Beauveria bassiana]	XP_008601593.1	118	1	118	100	236	1e-78	118/118	100	118/118	100	0/118	0
XP_008599578.1	78	1	78	100	XP_008599578.1 hypothetical protein BBA_06259 [Beauveria bassiana ARSEF 2860] EJP64690.1 hypothetical protein BBA_06259 [Beauveria bassiana ARSEF 2860]	XP_008599578.1	78	1	78	100	163	5e-51	78/78	100	78/78	100	0/78	0
XP_008603604.1	228	1	228	100	XP_008603604.1 hypothetical protein BBA_10285 [Beauveria bassiana ARSEF 2860] EJP60765.1 hypothetical protein BBA_10285 [Beauveria bassiana ARSEF 2860]	XP_008603604.1	228	1	228	100	477	1e-170	228/228	100	228/228	100	0/228	0
XP_008603308.1	303	1	303	100	XP_008603308.1 NAD-dependent epimerase/dehydratase [Beauveria bassiana ARSEF 2860] EJP61058.1 NAD-dependent epimerase/dehydratase [Beauveria bassiana ARSEF 2860]	XP_008603308.1	303	1	303	100	615	0.0	303/303	100	303/303	100	0/303	0
XP_008593874.1	491	1	491	100	XP_008593874.1 F-box domain-containing protein [Beauveria bassiana ARSEF 2860] EJP70925.1 F-box domain-containing protein [Beauveria bassiana ARSEF 2860]	XP_008593874.1	491	1	491	100	1012	0.0	491/491	100	491/491	100	0/491	0
XP_008593422.1	82	1	82	100	XP_008593422.1 hypothetical protein BBA_00103 [Beauveria bassiana ARSEF 2860] EJP70473.1 hypothetical protein BBA_00103 [Beauveria bassiana ARSEF 2860]	XP_008593422.1	82	1	82	100	162	8e-51	82/82	100	82/82	100	0/82	0
XP_008594026.1	243	1	243	100	XP_008594026.1 hypothetical protein BBA_00707 [Beauveria bassiana ARSEF 2860] EJP69838.1 hypothetical protein BBA_00707 [Beauveria bassiana ARSEF 2860]	XP_008594026.1	243	1	243	100	510	0.0	243/243	100	243/243	100	0/243	0
XP_008603540.1	97	1	97	100	XP_008603540.1 hypothetical protein BBA_10221 [Beauveria bassiana ARSEF 2860] EJP60836.1 hypothetical protein BBA_10221 [Beauveria bassiana ARSEF 2860]	XP_008603540.1	97	1	97	100	197	5e-64	97/97	100	97/97	100	0/97	0
XP_008602188.1	89	1	89	100	XP_008602188.1 hypothetical protein BBA_08869 [Beauveria bassiana ARSEF 2860] EJP62195.1 hypothetical protein BBA_08869 [Beauveria bassiana ARSEF 2860]	XP_008602188.1	89	1	89	100	186	6e-60	89/89	100	89/89	100	0/89	0
XP_008595617.1	347	1	347	100	XP_008595617.1 hypothetical protein BBA_02298 [Beauveria bassiana ARSEF 2860] EJP69263.1 hypothetical protein BBA_02298 [Beauveria bassiana ARSEF 2860]	XP_008595617.1	347	1	347	100	692	0.0	347/347	100	347/347	100	0/347	0
XP_008602419.1	143	1	143	100	XP_008602419.1 hypothetical protein BBA_09100 [Beauveria bassiana ARSEF 2860] EJP61944.1 hypothetical protein BBA_09100 [Beauveria bassiana ARSEF 2860]	XP_008602419.1	143	1	143	100	288	2e-98	143/143	100	143/143	100	0/143	0
XP_008601756.1	52	1	52	100	XP_008601756.1 hypothetical protein BBA_08437 [Beauveria bassiana ARSEF 2860] EJP62526.1 hypothetical protein BBA_08437 [Beauveria bassiana ARSEF 2860]	XP_008601756.1	52	1	52	100	108	4e-30	52/52	100	52/52	100	0/52	0
XP_008602263.1	508	1	508	100	XP_008602263.1 hypothetical protein BBA_08944 [Beauveria bassiana ARSEF 2860] EJP62147.1 hypothetical protein BBA_08944 [Beauveria bassiana ARSEF 2860]	XP_008602263.1	508	1	508	100	1048	0.0	508/508	100	508/508	100	0/508	0
XP_008593570.1	468	1	468	100	XP_008593570.1 hypothetical protein BBA_00251 [Beauveria bassiana ARSEF 2860] EJP70621.1 hypothetical protein BBA_00251 [Beauveria bassiana ARSEF 2860]	XP_008593570.1	468	1	468	100	970	0.0	468/468	100	468/468	100	0/468	0
XP_008595490.1	203	1	203	100	XP_008595490.1 Cdc25 family phosphatase Ibp1 [Beauveria bassiana ARSEF 2860] EJP69136.1 Cdc25 family phosphatase Ibp1 [Beauveria bassiana ARSEF 2860]	XP_008595490.1	203	1	203	100	415	1e-146	203/203	100	203/203	100	0/203	0
XP_008600079.1	182	1	182	100	XP_008600079.1 hypothetical protein BBA_06760 [Beauveria bassiana ARSEF 2860] EJP64378.1 hypothetical protein BBA_06760 [Beauveria bassiana ARSEF 2860]	XP_008600079.1	182	1	182	100	371	3e-130	182/182	100	182/182	100	0/182	0
XP_008603277.1	221	1	221	100	XP_008603277.1 hypothetical protein BBA_09958 [Beauveria bassiana ARSEF 2860] EJP61091.1 hypothetical protein BBA_09958 [Beauveria bassiana ARSEF 2860]	XP_008603277.1	221	1	221	100	444	1e-157	221/221	100	221/221	100	0/221	0
XP_008599360.1	189	1	189	100	XP_008599360.1 hypothetical protein BBA_06041 [Beauveria bassiana ARSEF 2860] EJP64866.1 hypothetical protein BBA_06041 [Beauveria bassiana ARSEF 2860]	XP_008599360.1	189	1	189	100	388	1e-136	189/189	100	189/189	100	0/189	0
XP_008600705.1	88	1	88	100	XP_008600705.1 hypothetical protein BBA_07386 [Beauveria bassiana ARSEF 2860] EJP63742.1 hypothetical protein BBA_07386 [Beauveria bassiana ARSEF 2860]	XP_008600705.1	88	1	88	100	172	1e-54	88/88	100	88/88	100	0/88	0
XP_008602533.1	265	1	265	100	XP_008602533.1 hypothetical protein BBA_09214 [Beauveria bassiana ARSEF 2860] EJP61877.1 hypothetical protein BBA_09214 [Beauveria bassiana ARSEF 2860]	XP_008602533.1	265	1	265	100	538	0.0	265/265	100	265/265	100	0/265	0
XP_008603240.1	802	1	802	100	XP_008603240.1 hypothetical protein BBA_09921 [Beauveria bassiana ARSEF 2860] EJP61116.1 hypothetical protein BBA_09921 [Beauveria bassiana ARSEF 2860]	XP_008603240.1	802	1	802	100	1672	0.0	802/802	100	802/802	100	0/802	0
XP_008602450.1	152	1	152	100	XP_008602450.1 hypothetical protein BBA_09131 [Beauveria bassiana ARSEF 2860] EJP61975.1 hypothetical protein BBA_09131 [Beauveria bassiana ARSEF 2860]	XP_008602450.1	152	1	152	100	318	4e-110	152/152	100	152/152	100	0/152	0
XP_008596639.1	165	1	165	100	XP_008596639.1 hypothetical protein BBA_03320 [Beauveria bassiana ARSEF 2860] EJP67540.1 hypothetical protein BBA_03320 [Beauveria bassiana ARSEF 2860]	XP_008596639.1	165	1	165	100	338	8e-118	165/165	100	165/165	100	0/165	0
XP_008593853.1	155	1	155	100	XP_008593853.1 hypothetical protein BBA_00534 [Beauveria bassiana ARSEF 2860] EJP70904.1 hypothetical protein BBA_00534 [Beauveria bassiana ARSEF 2860]	XP_008593853.1	155	1	155	100	303	2e-104	155/155	100	155/155	100	0/155	0
XP_008596289.1	181	1	181	100	XP_008596289.1 hypothetical protein BBA_02970 [Beauveria bassiana ARSEF 2860] EJP68074.1 hypothetical protein BBA_02970 [Beauveria bassiana ARSEF 2860]	XP_008596289.1	181	1	181	100	357	2e-124	181/181	100	181/181	100	0/181	0
XP_008596069.1	174	1	174	100	XP_008596069.1 DUF1772 family protein [Beauveria bassiana ARSEF 2860] EJP67854.1 DUF1772 family protein [Beauveria bassiana ARSEF 2860]	XP_008596069.1	174	1	174	100	350	7e-122	174/174	100	174/174	100	0/174	0
XP_008597816.1	196	1	196	100	XP_008597816.1 retrotransposon protein, putative, Ty1-copia subclass [Beauveria bassiana ARSEF 2860] EJP66557.1 retrotransposon protein, putative, Ty1-copia subclass [Beauveria bassiana ARSEF 2860]	XP_008597816.1	196	1	196	100	407	4e-144	196/196	100	196/196	100	0/196	0
XP_008603061.1	357	1	357	100	XP_008603061.1 hypothetical protein BBA_09742 [Beauveria bassiana ARSEF 2860] EJP61305.1 hypothetical protein BBA_09742 [Beauveria bassiana ARSEF 2860]	XP_008603061.1	357	1	357	100	750	0.0	357/357	100	357/357	100	0/357	0
XP_008594449.1	104	1	104	100	XP_008594449.1 hypothetical protein BBA_01130 [Beauveria bassiana ARSEF 2860] EJP70261.1 hypothetical protein BBA_01130 [Beauveria bassiana ARSEF 2860]	XP_008594449.1	104	1	104	100	213	7e-70	104/104	100	104/104	100	0/104	0
XP_008598167.1	328	1	328	100	XP_008598167.1 Alpha/beta hydrolase fold-3 domain protein [Beauveria bassiana ARSEF 2860] EJP66355.1 Alpha/beta hydrolase fold-3 domain protein [Beauveria bassiana ARSEF 2860]	XP_008598167.1	328	1	328	100	669	0.0	328/328	100	328/328	100	0/328	0
XP_008594691.1	131	1	131	100	XP_008594691.1 hypothetical protein BBA_01372 [Beauveria bassiana ARSEF 2860] EJP69407.1 hypothetical protein BBA_01372 [Beauveria bassiana ARSEF 2860] KGQ10736.1 hypothetical protein BBAD15_g3922 [Beauveria bassiana D1-5] PQK10544.1 hypothetical protein BB8028_0002g08650 [Beauveria bassiana]	XP_008594691.1	131	1	131	100	266	2e-90	131/131	100	131/131	100	0/131	0
XP_008603270.1	119	1	119	100	XP_008603270.1 hypothetical protein BBA_09951 [Beauveria bassiana ARSEF 2860] EJP61114.1 hypothetical protein BBA_09951 [Beauveria bassiana ARSEF 2860]	XP_008603270.1	119	1	119	100	241	2e-80	119/119	100	119/119	100	0/119	0
XP_008598718.1	246	1	246	100	XP_008598718.1 hypothetical protein BBA_05399 [Beauveria bassiana ARSEF 2860] EJP65530.1 hypothetical protein BBA_05399 [Beauveria bassiana ARSEF 2860]	XP_008598718.1	246	1	246	100	511	0.0	246/246	100	246/246	100	0/246	0
XP_008593736.1	258	1	258	100	XP_008593736.1 K-family cellulase [Beauveria bassiana ARSEF 2860] EJP70787.1 K-family cellulase [Beauveria bassiana ARSEF 2860]	XP_008593736.1	258	1	258	100	528	0.0	258/258	100	258/258	100	0/258	0
XP_008600815.1	67	1	67	100	XP_008600815.1 hypothetical protein BBA_07496 [Beauveria bassiana ARSEF 2860] EJP63570.1 hypothetical protein BBA_07496 [Beauveria bassiana ARSEF 2860] KGQ06341.1 hypothetical protein BBAD15_g8338 [Beauveria bassiana D1-5] PQK15892.1 hypothetical protein BB8028_0006g02140 [Beauveria bassiana]	XP_008600815.1	67	1	67	100	138	1e-41	67/67	100	67/67	100	0/67	0
XP_008602534.1	83	1	83	100	XP_008602534.1 hypothetical protein BBA_09215 [Beauveria bassiana ARSEF 2860] EJP61878.1 hypothetical protein BBA_09215 [Beauveria bassiana ARSEF 2860] PQK18017.1 hypothetical protein BB8028_0010g00100 [Beauveria bassiana]	XP_008602534.1	83	1	83	100	164	1e-51	83/83	100	83/83	100	0/83	0
XP_008603518.1	200	1	200	100	XP_008603518.1 UPF0132 domain-containing protein [Beauveria bassiana ARSEF 2860] EJP60856.1 UPF0132 domain-containing protein [Beauveria bassiana ARSEF 2860] KGQ02616.1 hypothetical protein BBAD15_g12166 [Beauveria bassiana D1-5] PQK13360.1 hypothetical protein BB8028_0004g02910 [Beauveria bassiana]	XP_008603518.1	200	1	200	100	403	3e-142	200/200	100	200/200	100	0/200	0
XP_008595058.1	67	1	67	100	XP_008595058.1 hypothetical protein BBA_01739 [Beauveria bassiana ARSEF 2860] EJP69774.1 hypothetical protein BBA_01739 [Beauveria bassiana ARSEF 2860]	XP_008595058.1	67	1	67	100	137	6e-41	67/67	100	67/67	100	0/67	0
XP_008603276.1	377	1	377	100	XP_008603276.1 hypothetical protein BBA_09957 [Beauveria bassiana ARSEF 2860] EJP61090.1 hypothetical protein BBA_09957 [Beauveria bassiana ARSEF 2860]	XP_008603276.1	377	1	377	100	787	0.0	377/377	100	377/377	100	0/377	0
XP_008595191.1	194	1	194	100	XP_008595191.1 hypothetical protein BBA_01872 [Beauveria bassiana ARSEF 2860] EJP68837.1 hypothetical protein BBA_01872 [Beauveria bassiana ARSEF 2860]	XP_008595191.1	194	1	194	100	384	6e-135	194/194	100	194/194	100	0/194	0
XP_008602901.1	264	1	264	100	XP_008602901.1 rhomboid family protein [Beauveria bassiana ARSEF 2860] EJP61446.1 rhomboid family protein [Beauveria bassiana ARSEF 2860]	XP_008602901.1	264	1	264	100	522	0.0	264/264	100	264/264	100	0/264	0
XP_008603225.1	724	1	724	100	XP_008603225.1 hypothetical protein BBA_09906 [Beauveria bassiana ARSEF 2860] EJP61160.1 hypothetical protein BBA_09906 [Beauveria bassiana ARSEF 2860]	XP_008603225.1	724	1	724	100	1498	0.0	724/724	100	724/724	100	0/724	0
XP_008599382.1	64	1	64	100	XP_008599382.1 hypothetical protein BBA_06063 [Beauveria bassiana ARSEF 2860] EJP64888.1 hypothetical protein BBA_06063 [Beauveria bassiana ARSEF 2860]	XP_008599382.1	64	1	64	100	126	9e-37	64/64	100	64/64	100	0/64	0
XP_008603550.1	77	1	77	100	XP_008603550.1 hypothetical protein BBA_10231 [Beauveria bassiana ARSEF 2860] EJP60817.1 hypothetical protein BBA_10231 [Beauveria bassiana ARSEF 2860]	XP_008603550.1	77	1	77	100	156	2e-48	77/77	100	77/77	100	0/77	0
XP_008600774.1	159	1	159	100	XP_008600774.1 hypothetical protein BBA_07455 [Beauveria bassiana ARSEF 2860] EJP63529.1 hypothetical protein BBA_07455 [Beauveria bassiana ARSEF 2860]	XP_008600774.1	159	1	159	100	330	7e-115	159/159	100	159/159	100	0/159	0
XP_008599757.1	80	1	80	100	XP_008599757.1 hypothetical protein BBA_06438 [Beauveria bassiana ARSEF 2860] EJP64444.1 hypothetical protein BBA_06438 [Beauveria bassiana ARSEF 2860]	XP_008599757.1	80	1	80	100	162	1e-50	80/80	100	80/80	100	0/80	0
XP_008603449.1	153	1	153	100	XP_008603449.1 hypothetical protein BBA_10130 [Beauveria bassiana ARSEF 2860] EJP60923.1 hypothetical protein BBA_10130 [Beauveria bassiana ARSEF 2860]	XP_008603449.1	153	1	153	100	313	4e-108	153/153	100	153/153	100	0/153	0
XP_008602380.1	504	1	504	100	XP_008602380.1 hypothetical protein BBA_09061 [Beauveria bassiana ARSEF 2860] EJP62013.1 hypothetical protein BBA_09061 [Beauveria bassiana ARSEF 2860]	XP_008602380.1	504	1	504	100	1056	0.0	504/504	100	504/504	100	0/504	0
XP_008601491.1	117	1	117	100	XP_008601491.1 hypothetical protein BBA_08172 [Beauveria bassiana ARSEF 2860] EJP62967.1 hypothetical protein BBA_08172 [Beauveria bassiana ARSEF 2860]	XP_008601491.1	117	1	117	100	225	2e-74	117/117	100	117/117	100	0/117	0
XP_008598675.1	76	1	76	100	XP_008598675.1 hypothetical protein BBA_05356 [Beauveria bassiana ARSEF 2860] EJP65487.1 hypothetical protein BBA_05356 [Beauveria bassiana ARSEF 2860] PQK16620.1 hypothetical protein BB8028_0006g09390 [Beauveria bassiana]	XP_008598675.1	76	1	76	100	158	3e-49	76/76	100	76/76	100	0/76	0
XP_008602360.1	335	1	335	100	XP_008602360.1 transposase-like protein [Beauveria bassiana ARSEF 2860] EJP61993.1 transposase-like protein [Beauveria bassiana ARSEF 2860]	XP_008602360.1	335	1	335	100	706	0.0	335/335	100	335/335	100	0/335	0
XP_008600105.1	228	1	228	100	XP_008600105.1 ankyrin repeat protein [Beauveria bassiana ARSEF 2860] EJP64404.1 ankyrin repeat protein [Beauveria bassiana ARSEF 2860]	XP_008600105.1	228	1	228	100	463	5e-165	228/228	100	228/228	100	0/228	0
XP_008601178.1	573	1	573	100	XP_008601178.1 hypothetical protein BBA_07859 [Beauveria bassiana ARSEF 2860] EJP63259.1 hypothetical protein BBA_07859 [Beauveria bassiana ARSEF 2860]	XP_008601178.1	573	1	573	100	1185	0.0	573/573	100	573/573	100	0/573	0
XP_008600122.1	80	1	80	100	XP_008600122.1 hypothetical protein BBA_06803 [Beauveria bassiana ARSEF 2860] EJP64099.1 hypothetical protein BBA_06803 [Beauveria bassiana ARSEF 2860]	XP_008600122.1	80	1	80	100	160	7e-50	80/80	100	80/80	100	0/80	0
XP_008597093.1	226	1	226	100	XP_008597093.1 hypothetical protein BBA_03774 [Beauveria bassiana ARSEF 2860] EJP67200.1 hypothetical protein BBA_03774 [Beauveria bassiana ARSEF 2860]	XP_008597093.1	226	1	226	100	441	2e-156	226/226	100	226/226	100	0/226	0
XP_008596583.1	72	1	72	100	XP_008596583.1 NADH:ubiquinone oxidoreductase 6.6kD subunit [Beauveria bassiana ARSEF 2860] EJP67484.1 NADH:ubiquinone oxidoreductase 6.6kD subunit [Beauveria bassiana ARSEF 2860] OAA50841.1 NADH:ubiquinone oxidoreductase 6.6kD subunit [Cordyceps brongniartii RCEF 3172] PQK13642.1 hypothetical protein BB8028_0004g05730 [Beauveria bassiana]	XP_008596583.1	72	1	72	100	149	7e-46	72/72	100	72/72	100	0/72	0
XP_008599763.1	116	1	116	100	XP_008599763.1 hypothetical protein BBA_06444 [Beauveria bassiana ARSEF 2860] EJP64450.1 hypothetical protein BBA_06444 [Beauveria bassiana ARSEF 2860]	XP_008599763.1	116	1	116	100	235	2e-78	116/116	100	116/116	100	0/116	0
XP_008602551.1	134	1	134	100	XP_008602551.1 hypothetical protein BBA_09232 [Beauveria bassiana ARSEF 2860] EJP61812.1 hypothetical protein BBA_09232 [Beauveria bassiana ARSEF 2860]	XP_008602551.1	134	1	134	100	273	8e-93	134/134	100	134/134	100	0/134	0
XP_008602366.1	169	1	169	100	XP_008602366.1 hypothetical protein BBA_09047 [Beauveria bassiana ARSEF 2860] EJP61999.1 hypothetical protein BBA_09047 [Beauveria bassiana ARSEF 2860]	XP_008602366.1	169	1	169	100	349	5e-122	169/169	100	169/169	100	0/169	0
XP_008596067.1	267	1	267	100	XP_008596067.1 StcQ-like protein [Beauveria bassiana ARSEF 2860] EJP67852.1 StcQ-like protein [Beauveria bassiana ARSEF 2860]	XP_008596067.1	267	1	267	100	554	0.0	267/267	100	267/267	100	0/267	0
XP_008603523.1	490	1	490	100	XP_008603523.1 sds23/moc1 [Beauveria bassiana ARSEF 2860] EJP60841.1 sds23/moc1 [Beauveria bassiana ARSEF 2860]	XP_008603523.1	490	1	490	100	999	0.0	490/490	100	490/490	100	0/490	0
XP_008602105.1	574	1	574	100	XP_008602105.1 transferase family protein [Beauveria bassiana ARSEF 2860] EJP62244.1 transferase family protein [Beauveria bassiana ARSEF 2860]	XP_008602105.1	574	1	574	100	1178	0.0	574/574	100	574/574	100	0/574	0
XP_008593924.1	95	1	95	100	XP_008593924.1 hypothetical protein BBA_00605 [Beauveria bassiana ARSEF 2860] EJP70975.1 hypothetical protein BBA_00605 [Beauveria bassiana ARSEF 2860]	XP_008593924.1	95	1	95	100	192	3e-62	95/95	100	95/95	100	0/95	0
XP_008599384.1	109	1	109	100	XP_008599384.1 hypothetical protein BBA_06065 [Beauveria bassiana ARSEF 2860] EJP64890.1 hypothetical protein BBA_06065 [Beauveria bassiana ARSEF 2860]	XP_008599384.1	109	1	109	100	221	3e-73	109/109	100	109/109	100	0/109	0
XP_008594000.1	394	1	394	100	XP_008594000.1 gelsolin-like protein [Beauveria bassiana ARSEF 2860] EJP71051.1 gelsolin-like protein [Beauveria bassiana ARSEF 2860]	XP_008594000.1	394	1	394	100	809	0.0	394/394	100	394/394	100	0/394	0
XP_008601410.1	314	1	314	100	XP_008601410.1 hypothetical protein BBA_08091 [Beauveria bassiana ARSEF 2860] EJP62886.1 hypothetical protein BBA_08091 [Beauveria bassiana ARSEF 2860]	XP_008601410.1	314	1	314	100	640	0.0	314/314	100	314/314	100	0/314	0
XP_008596482.1	52	1	52	100	XP_008596482.1 hypothetical protein BBA_03163 [Beauveria bassiana ARSEF 2860] EJP68267.1 hypothetical protein BBA_03163 [Beauveria bassiana ARSEF 2860]	XP_008596482.1	52	1	52	100	107	1e-29	52/52	100	52/52	100	0/52	0
XP_008593965.1	104	1	104	100	XP_008593965.1 hypothetical protein BBA_00646 [Beauveria bassiana ARSEF 2860] EJP71016.1 hypothetical protein BBA_00646 [Beauveria bassiana ARSEF 2860]	XP_008593965.1	104	1	104	100	206	2e-67	104/104	100	104/104	100	0/104	0
XP_008597656.1	191	1	191	100	XP_008597656.1 hypothetical protein BBA_04337 [Beauveria bassiana ARSEF 2860] EJP67044.1 hypothetical protein BBA_04337 [Beauveria bassiana ARSEF 2860]	XP_008597656.1	191	1	191	100	394	8e-139	191/191	100	191/191	100	0/191	0
XP_008599886.1	315	1	315	100	XP_008599886.1 Catalase-like domain, heme-dependent [Beauveria bassiana ARSEF 2860] EJP64573.1 Catalase-like domain, heme-dependent [Beauveria bassiana ARSEF 2860]	XP_008599886.1	315	1	315	100	655	0.0	315/315	100	315/315	100	0/315	0
XP_008594855.1	289	1	289	100	XP_008594855.1 hypothetical protein BBA_01536 [Beauveria bassiana ARSEF 2860] EJP69571.1 hypothetical protein BBA_01536 [Beauveria bassiana ARSEF 2860]	XP_008594855.1	289	1	289	100	590	0.0	289/289	100	289/289	100	0/289	0
XP_008597407.1	72	1	72	100	XP_008597407.1 hypothetical protein BBA_04088 [Beauveria bassiana ARSEF 2860] EJP66795.1 hypothetical protein BBA_04088 [Beauveria bassiana ARSEF 2860]	XP_008597407.1	72	1	72	100	142	3e-43	72/72	100	72/72	100	0/72	0
XP_008597692.1	380	1	380	100	XP_008597692.1 chalcone synthase B [Beauveria bassiana ARSEF 2860] EJP66433.1 chalcone synthase B [Beauveria bassiana ARSEF 2860]	XP_008597692.1	380	1	380	100	785	0.0	380/380	100	380/380	100	0/380	0
XP_008603392.1	144	1	144	100	XP_008603392.1 hypothetical protein BBA_10073 [Beauveria bassiana ARSEF 2860] EJP60974.1 hypothetical protein BBA_10073 [Beauveria bassiana ARSEF 2860]	XP_008603392.1	144	1	144	100	294	7e-101	144/144	100	144/144	100	0/144	0
XP_008600126.1	251	1	251	100	XP_008600126.1 hypothetical protein BBA_06807 [Beauveria bassiana ARSEF 2860] EJP64103.1 hypothetical protein BBA_06807 [Beauveria bassiana ARSEF 2860]	XP_008600126.1	251	1	251	100	523	0.0	251/251	100	251/251	100	0/251	0
XP_008603432.1	283	1	283	100	XP_008603432.1 surface antigen [Beauveria bassiana ARSEF 2860] EJP60945.1 surface antigen [Beauveria bassiana ARSEF 2860]	XP_008603432.1	283	1	283	100	571	0.0	283/283	100	283/283	100	0/283	0
XP_008594690.1	192	1	192	100	XP_008594690.1 hypothetical protein BBA_01371 [Beauveria bassiana ARSEF 2860] EJP69406.1 hypothetical protein BBA_01371 [Beauveria bassiana ARSEF 2860]	XP_008594690.1	192	1	192	100	395	2e-139	192/192	100	192/192	100	0/192	0
XP_008595113.1	56	1	56	100	XP_008595113.1 hypothetical protein BBA_01794 [Beauveria bassiana ARSEF 2860] EJP68759.1 hypothetical protein BBA_01794 [Beauveria bassiana ARSEF 2860] PQK08569.1 hypothetical protein BB8028_0001g06430 [Beauveria bassiana]	XP_008595113.1	56	1	56	100	117	2e-33	56/56	100	56/56	100	0/56	0
XP_008601323.1	83	1	83	100	XP_008601323.1 complex 1 protein (LYR family) protein [Beauveria bassiana ARSEF 2860] EJP62993.1 complex 1 protein (LYR family) protein [Beauveria bassiana ARSEF 2860]	XP_008601323.1	83	1	83	100	167	9e-53	83/83	100	83/83	100	0/83	0
XP_008600031.1	343	1	343	100	XP_008600031.1 hypothetical protein BBA_06712 [Beauveria bassiana ARSEF 2860] EJP64330.1 hypothetical protein BBA_06712 [Beauveria bassiana ARSEF 2860]	XP_008600031.1	343	1	343	100	701	0.0	343/343	100	343/343	100	0/343	0
XP_008597136.1	102	1	102	100	XP_008597136.1 hypothetical protein BBA_03817 [Beauveria bassiana ARSEF 2860] EJP67243.1 hypothetical protein BBA_03817 [Beauveria bassiana ARSEF 2860]	XP_008597136.1	102	1	102	100	213	5e-70	102/102	100	102/102	100	0/102	0
XP_008602367.1	260	1	260	100	XP_008602367.1 hypothetical protein BBA_09048 [Beauveria bassiana ARSEF 2860] EJP62000.1 hypothetical protein BBA_09048 [Beauveria bassiana ARSEF 2860]	XP_008602367.1	260	1	260	100	533	0.0	260/260	100	260/260	100	0/260	0
XP_008603667.1	105	1	105	100	XP_008603667.1 hypothetical protein BBA_10348 [Beauveria bassiana ARSEF 2860] EJP60702.1 hypothetical protein BBA_10348 [Beauveria bassiana ARSEF 2860]	XP_008603667.1	105	1	105	100	208	3e-68	105/105	100	105/105	100	0/105	0
XP_008600541.1	50	1	50	100	EXV05103.1 hypothetical protein X797_002790 [Metarhizium robertsii]	EXV05103.1	95	46	95	52.63	106	1e-28	50/50	100	50/50	100	0/50	0
XP_008598408.1	419	1	419	100	XP_008598408.1 putative signal peptide-containing protein [Beauveria bassiana ARSEF 2860] EJP66118.1 putative signal peptide-containing protein [Beauveria bassiana ARSEF 2860]	XP_008598408.1	419	1	419	100	867	0.0	419/419	100	419/419	100	0/419	0
XP_008597393.1	124	1	124	100	XP_008597393.1 NADH-ubiquinone oxidoreductase 14.8 kDa subunit [Beauveria bassiana ARSEF 2860] EJP66781.1 NADH-ubiquinone oxidoreductase 14.8 kDa subunit [Beauveria bassiana ARSEF 2860] PQK12836.1 hypothetical protein BB8028_0003g14510 [Beauveria bassiana]	XP_008597393.1	124	1	124	100	261	1e-88	124/124	100	124/124	100	0/124	0
XP_008603450.1	154	1	154	100	XP_008603450.1 reverse transcriptase [Beauveria bassiana ARSEF 2860] EJP60924.1 reverse transcriptase [Beauveria bassiana ARSEF 2860]	XP_008603450.1	154	1	154	100	322	2e-111	154/154	100	154/154	100	0/154	0
XP_008601833.1	380	1	380	100	XP_008601833.1 Ketopantoate reductase ApbA/PanE domain protein [Beauveria bassiana ARSEF 2860] EJP62603.1 Ketopantoate reductase ApbA/PanE domain protein [Beauveria bassiana ARSEF 2860]	XP_008601833.1	380	1	380	100	791	0.0	380/380	100	380/380	100	0/380	0
XP_008602135.1	176	1	176	100	XP_008602135.1 Sas10/Utp3/C1D family protein [Beauveria bassiana ARSEF 2860] EJP62274.1 Sas10/Utp3/C1D family protein [Beauveria bassiana ARSEF 2860]	XP_008602135.1	176	1	176	100	348	3e-121	176/176	100	176/176	100	0/176	0
XP_008603458.1	201	1	201	100	XP_008603458.1 hypothetical protein BBA_10139 [Beauveria bassiana ARSEF 2860] EJP60915.1 hypothetical protein BBA_10139 [Beauveria bassiana ARSEF 2860]	XP_008603458.1	201	1	201	100	422	1e-149	201/201	100	201/201	100	0/201	0
XP_008600242.1	232	1	232	100	XP_008600242.1 YhhN family protein [Beauveria bassiana ARSEF 2860] EJP64219.1 YhhN family protein [Beauveria bassiana ARSEF 2860]	XP_008600242.1	232	1	232	100	456	4e-162	232/232	100	232/232	100	0/232	0
XP_008603381.1	187	1	187	100	XP_008603381.1 hypothetical protein BBA_10062 [Beauveria bassiana ARSEF 2860] EJP60997.1 hypothetical protein BBA_10062 [Beauveria bassiana ARSEF 2860]	XP_008603381.1	187	1	187	100	379	7e-133	187/187	100	187/187	100	0/187	0
XP_008603278.1	482	1	482	100	XP_008603278.1 hypothetical protein BBA_09959 [Beauveria bassiana ARSEF 2860] EJP61092.1 hypothetical protein BBA_09959 [Beauveria bassiana ARSEF 2860]	XP_008603278.1	482	1	482	100	1005	0.0	482/482	100	482/482	100	0/482	0
XP_008602440.1	78	1	78	100	XP_008602440.1 hypothetical protein BBA_09121 [Beauveria bassiana ARSEF 2860] EJP61965.1 hypothetical protein BBA_09121 [Beauveria bassiana ARSEF 2860]	XP_008602440.1	78	1	78	100	160	9e-50	78/78	100	78/78	100	0/78	0
XP_008601965.1	139	1	139	100	XP_008601965.1 hypothetical protein BBA_08646 [Beauveria bassiana ARSEF 2860] EJP62425.1 hypothetical protein BBA_08646 [Beauveria bassiana ARSEF 2860]	XP_008601965.1	139	1	139	100	287	3e-98	139/139	100	139/139	100	0/139	0
XP_008599279.1	185	1	185	100	XP_008599279.1 phosphotransferase enzyme family protein [Beauveria bassiana ARSEF 2860] EJP65190.1 phosphotransferase enzyme family protein [Beauveria bassiana ARSEF 2860]	XP_008599279.1	185	1	185	100	389	2e-137	185/185	100	185/185	100	0/185	0
XP_008593915.1	234	1	234	100	XP_008593915.1 Autophagy-like protein 3 [Beauveria bassiana ARSEF 2860] EJP70966.1 Autophagy-like protein 3 [Beauveria bassiana ARSEF 2860]	XP_008593915.1	234	1	234	100	488	1e-174	234/234	100	234/234	100	0/234	0
XP_008601000.1	237	1	237	100	XP_008601000.1 methyltransferase domain-containing protein [Beauveria bassiana ARSEF 2860] EJP63287.1 methyltransferase domain-containing protein [Beauveria bassiana ARSEF 2860]	XP_008601000.1	237	1	237	100	483	2e-172	237/237	100	237/237	100	0/237	0
XP_008597728.1	243	1	243	100	XP_008597728.1 hypothetical protein BBA_04409 [Beauveria bassiana ARSEF 2860] EJP66469.1 hypothetical protein BBA_04409 [Beauveria bassiana ARSEF 2860]	XP_008597728.1	243	1	243	100	508	0.0	243/243	100	243/243	100	0/243	0
XP_008602887.1	290	1	290	100	XP_008602887.1 pol-like protein [Beauveria bassiana ARSEF 2860] EJP61489.1 pol-like protein [Beauveria bassiana ARSEF 2860]	XP_008602887.1	290	1	290	100	601	0.0	290/290	100	290/290	100	0/290	0
XP_008599025.1	158	1	158	100	XP_008599025.1 putative membrane protein [Beauveria bassiana ARSEF 2860] EJP65375.1 putative membrane protein [Beauveria bassiana ARSEF 2860] PQK16879.1 hypothetical protein BB8028_0007g00800 [Beauveria bassiana]	XP_008599025.1	158	1	158	100	314	2e-108	158/158	100	158/158	100	0/158	0
XP_008598153.1	167	1	167	100	XP_008598153.1 hypothetical protein BBA_04834 [Beauveria bassiana ARSEF 2860] EJP66341.1 hypothetical protein BBA_04834 [Beauveria bassiana ARSEF 2860]	XP_008598153.1	167	1	167	100	350	4e-122	167/167	100	167/167	100	0/167	0
XP_008599727.1	356	1	356	100	XP_008599727.1 hypothetical protein BBA_06408 [Beauveria bassiana ARSEF 2860] EJP64839.1 hypothetical protein BBA_06408 [Beauveria bassiana ARSEF 2860]	XP_008599727.1	356	1	356	100	711	0.0	356/356	100	356/356	100	0/356	0
XP_008601749.1	131	1	131	100	XP_008601749.1 hypothetical protein BBA_08430 [Beauveria bassiana ARSEF 2860] EJP62715.1 hypothetical protein BBA_08430 [Beauveria bassiana ARSEF 2860]	XP_008601749.1	131	1	131	100	272	2e-92	131/131	100	131/131	100	0/131	0
XP_008601713.1	437	1	437	100	XP_008601713.1 nucleotide sugar dehydrogenase [Beauveria bassiana ARSEF 2860] EJP62679.1 nucleotide sugar dehydrogenase [Beauveria bassiana ARSEF 2860]	XP_008601713.1	437	1	437	100	893	0.0	437/437	100	437/437	100	0/437	0
XP_008603301.1	88	1	88	100	XP_008603301.1 hypothetical protein BBA_09982 [Beauveria bassiana ARSEF 2860] EJP61082.1 hypothetical protein BBA_09982 [Beauveria bassiana ARSEF 2860]	XP_008603301.1	88	1	88	100	180	1e-57	88/88	100	88/88	100	0/88	0
XP_008601989.1	71	1	71	100	XP_008601989.1 nitrogen assimilation transcription factor nirA [Beauveria bassiana ARSEF 2860] EJP62344.1 nitrogen assimilation transcription factor nirA [Beauveria bassiana ARSEF 2860]	XP_008601989.1	71	1	71	100	149	9e-46	71/71	100	71/71	100	0/71	0
XP_008597695.1	231	1	231	100	XP_008597695.1 hypothetical protein BBA_04376 [Beauveria bassiana ARSEF 2860] EJP66436.1 hypothetical protein BBA_04376 [Beauveria bassiana ARSEF 2860]	XP_008597695.1	231	1	231	100	477	3e-170	231/231	100	231/231	100	0/231	0
XP_008599968.1	142	1	142	100	XP_008599968.1 hypothetical protein BBA_06649 [Beauveria bassiana ARSEF 2860] EJP64267.1 hypothetical protein BBA_06649 [Beauveria bassiana ARSEF 2860] PQK15456.1 hypothetical protein BB8028_0005g09690 [Beauveria bassiana]	XP_008599968.1	142	1	142	100	294	5e-101	142/142	100	142/142	100	0/142	0
XP_008593364.1	242	1	242	100	XP_008593364.1 hypothetical protein BBA_00045 [Beauveria bassiana ARSEF 2860] EJP70415.1 hypothetical protein BBA_00045 [Beauveria bassiana ARSEF 2860]	XP_008593364.1	242	1	242	100	506	0.0	242/242	100	242/242	100	0/242	0
XP_008599520.1	52	1	52	100	XP_008599520.1 hypothetical protein BBA_06201 [Beauveria bassiana ARSEF 2860] EJP65026.1 hypothetical protein BBA_06201 [Beauveria bassiana ARSEF 2860]	XP_008599520.1	52	1	52	100	107	1e-29	52/52	100	52/52	100	0/52	0
XP_008597877.1	188	1	188	100	XP_008597877.1 hypothetical protein BBA_04558 [Beauveria bassiana ARSEF 2860] EJP66618.1 hypothetical protein BBA_04558 [Beauveria bassiana ARSEF 2860]	XP_008597877.1	188	1	188	100	391	6e-138	188/188	100	188/188	100	0/188	0
XP_008594816.1	536	1	536	100	XP_008594816.1 hypothetical protein BBA_01497 [Beauveria bassiana ARSEF 2860] EJP69532.1 hypothetical protein BBA_01497 [Beauveria bassiana ARSEF 2860]	XP_008594816.1	536	1	536	100	1116	0.0	536/536	100	536/536	100	0/536	0
XP_008601492.1	421	1	421	100	XP_008601492.1 hypothetical protein BBA_08173 [Beauveria bassiana ARSEF 2860] EJP62786.1 hypothetical protein BBA_08173 [Beauveria bassiana ARSEF 2860]	XP_008601492.1	421	1	421	100	877	0.0	421/421	100	421/421	100	0/421	0
XP_008603597.1	79	1	79	100	XP_008603597.1 hypothetical protein BBA_10278 [Beauveria bassiana ARSEF 2860] EJP60775.1 hypothetical protein BBA_10278 [Beauveria bassiana ARSEF 2860]	XP_008603597.1	79	1	79	100	155	5e-48	79/79	100	79/79	100	0/79	0
XP_008602344.1	386	1	386	100	XP_008602344.1 hypothetical protein BBA_09025 [Beauveria bassiana ARSEF 2860] EJP61977.1 hypothetical protein BBA_09025 [Beauveria bassiana ARSEF 2860]	XP_008602344.1	386	1	386	100	809	0.0	386/386	100	386/386	100	0/386	0
XP_008600652.1	71	1	71	100	XP_008600652.1 hypothetical protein BBA_07333 [Beauveria bassiana ARSEF 2860] EJP63689.1 hypothetical protein BBA_07333 [Beauveria bassiana ARSEF 2860]	XP_008600652.1	71	1	71	100	147	4e-45	71/71	100	71/71	100	0/71	0
XP_008603677.1	337	1	337	100	XP_008603677.1 hypothetical protein BBA_10358 [Beauveria bassiana ARSEF 2860] EJP60694.1 hypothetical protein BBA_10358 [Beauveria bassiana ARSEF 2860]	XP_008603677.1	337	1	337	100	698	0.0	337/337	100	337/337	100	0/337	0
XP_008594007.1	215	1	215	100	XP_008594007.1 hypothetical protein BBA_00688 [Beauveria bassiana ARSEF 2860] EJP69819.1 hypothetical protein BBA_00688 [Beauveria bassiana ARSEF 2860]	XP_008594007.1	215	1	215	100	443	2e-157	215/215	100	215/215	100	0/215	0
XP_008602788.1	134	1	134	100	XP_008602788.1 hypothetical protein BBA_09469 [Beauveria bassiana ARSEF 2860] EJP61559.1 hypothetical protein BBA_09469 [Beauveria bassiana ARSEF 2860]	XP_008602788.1	134	1	134	100	273	7e-93	134/134	100	134/134	100	0/134	0
XP_008596605.1	143	1	143	100	XP_008596605.1 hypothetical protein BBA_03286 [Beauveria bassiana ARSEF 2860] EJP67506.1 hypothetical protein BBA_03286 [Beauveria bassiana ARSEF 2860]	XP_008596605.1	143	1	143	100	297	4e-102	143/143	100	143/143	100	0/143	0
XP_008600517.1	151	1	151	100	XP_008600517.1 mitochondrial 37S ribosomal protein SWS2 [Beauveria bassiana ARSEF 2860] EJP63874.1 mitochondrial 37S ribosomal protein SWS2 [Beauveria bassiana ARSEF 2860]	XP_008600517.1	151	1	151	100	311	2e-107	151/151	100	151/151	100	0/151	0
XP_008601078.1	339	1	339	100	XP_008601078.1 hypothetical protein BBA_07759 [Beauveria bassiana ARSEF 2860] EJP63365.1 hypothetical protein BBA_07759 [Beauveria bassiana ARSEF 2860]	XP_008601078.1	339	1	339	100	697	0.0	339/339	100	339/339	100	0/339	0
XP_008600078.1	94	1	94	100	XP_008600078.1 hypothetical protein BBA_06759 [Beauveria bassiana ARSEF 2860] EJP64377.1 hypothetical protein BBA_06759 [Beauveria bassiana ARSEF 2860]	XP_008600078.1	94	1	94	100	183	2e-58	94/94	100	94/94	100	0/94	0
XP_008602881.1	116	1	116	100	XP_008602881.1 adenosine deaminase [Beauveria bassiana ARSEF 2860] EJP61483.1 adenosine deaminase [Beauveria bassiana ARSEF 2860]	XP_008602881.1	116	1	116	100	236	8e-79	116/116	100	116/116	100	0/116	0
XP_008602945.1	183	1	183	100	XP_008602945.1 hypothetical protein BBA_09626 [Beauveria bassiana ARSEF 2860] EJP61436.1 hypothetical protein BBA_09626 [Beauveria bassiana ARSEF 2860]	XP_008602945.1	183	1	183	100	375	1e-131	183/183	100	183/183	100	0/183	0
XP_008600767.1	157	1	157	100	XP_008600767.1 hypothetical protein BBA_07448 [Beauveria bassiana ARSEF 2860] EJP63522.1 hypothetical protein BBA_07448 [Beauveria bassiana ARSEF 2860]	XP_008600767.1	157	1	157	100	321	3e-111	157/157	100	157/157	100	0/157	0
XP_008597246.1	149	1	149	100	XP_008597246.1 hypothetical protein BBA_03927 [Beauveria bassiana ARSEF 2860] EJP67353.1 hypothetical protein BBA_03927 [Beauveria bassiana ARSEF 2860]	XP_008597246.1	149	1	149	100	309	1e-106	149/149	100	149/149	100	0/149	0
XP_008603615.1	709	1	709	100	XP_008603615.1 reverse transcriptase [Beauveria bassiana ARSEF 2860] EJP60758.1 reverse transcriptase [Beauveria bassiana ARSEF 2860]	XP_008603615.1	709	1	709	100	1468	0.0	709/709	100	709/709	100	0/709	0
XP_008600300.1	104	1	104	100	XP_008600300.1 cytochrome c oxidase assembly protein COX19 [Beauveria bassiana ARSEF 2860] EJP63976.1 cytochrome c oxidase assembly protein COX19 [Beauveria bassiana ARSEF 2860]	XP_008600300.1	104	1	104	100	219	2e-72	104/104	100	104/104	100	0/104	0
XP_008602282.1	164	1	164	100	XP_008602282.1 hypothetical protein BBA_08963 [Beauveria bassiana ARSEF 2860] EJP62039.1 hypothetical protein BBA_08963 [Beauveria bassiana ARSEF 2860]	XP_008602282.1	164	1	164	100	331	5e-115	164/164	100	164/164	100	0/164	0
XP_008602386.1	485	1	485	100	XP_008602386.1 hypothetical protein BBA_09067 [Beauveria bassiana ARSEF 2860] EJP62019.1 hypothetical protein BBA_09067 [Beauveria bassiana ARSEF 2860]	XP_008602386.1	485	1	485	100	1003	0.0	485/485	100	485/485	100	0/485	0
XP_008594477.1	68	1	68	100	XP_008594477.1 hypothetical protein BBA_01158 [Beauveria bassiana ARSEF 2860] EJP70289.1 hypothetical protein BBA_01158 [Beauveria bassiana ARSEF 2860]	XP_008594477.1	68	1	68	100	145	2e-44	68/68	100	68/68	100	0/68	0
XP_008598226.1	227	1	227	100	XP_008598226.1 YhhN family protein [Beauveria bassiana ARSEF 2860] EJP65936.1 YhhN family protein [Beauveria bassiana ARSEF 2860]	XP_008598226.1	227	1	227	100	447	6e-159	227/227	100	227/227	100	0/227	0
XP_008601858.1	250	1	250	100	XP_008601858.1 putative SAM-dependent methyltransferase [Beauveria bassiana ARSEF 2860] EJP62455.1 putative SAM-dependent methyltransferase [Beauveria bassiana ARSEF 2860]	XP_008601858.1	250	1	250	100	519	0.0	250/250	100	250/250	100	0/250	0
XP_008603210.1	55	1	55	100	XP_008603210.1 hypothetical protein BBA_09891 [Beauveria bassiana ARSEF 2860] EJP61145.1 hypothetical protein BBA_09891 [Beauveria bassiana ARSEF 2860]	XP_008603210.1	55	1	55	100	112	2e-31	55/55	100	55/55	100	0/55	0
XP_008603102.1	117	1	117	100	XP_008603102.1 hypothetical protein BBA_09783 [Beauveria bassiana ARSEF 2860] EJP61247.1 hypothetical protein BBA_09783 [Beauveria bassiana ARSEF 2860]	XP_008603102.1	117	1	117	100	244	6e-82	117/117	100	117/117	100	0/117	0
XP_008599898.1	236	1	236	100	XP_008599898.1 hypothetical protein BBA_06579 [Beauveria bassiana ARSEF 2860] EJP64585.1 hypothetical protein BBA_06579 [Beauveria bassiana ARSEF 2860]	XP_008599898.1	236	1	236	100	497	3e-178	236/236	100	236/236	100	0/236	0
XP_008594006.1	489	1	489	100	XP_008594006.1 hypothetical protein BBA_00687 [Beauveria bassiana ARSEF 2860] EJP69818.1 hypothetical protein BBA_00687 [Beauveria bassiana ARSEF 2860]	XP_008594006.1	489	1	489	100	1020	0.0	489/489	100	489/489	100	0/489	0
XP_008598406.1	86	1	86	100	XP_008598406.1 hypothetical protein BBA_05087 [Beauveria bassiana ARSEF 2860] EJP66116.1 hypothetical protein BBA_05087 [Beauveria bassiana ARSEF 2860]	XP_008598406.1	86	1	86	100	172	2e-54	86/86	100	86/86	100	0/86	0
XP_008601794.1	236	1	236	100	XP_008601794.1 hypothetical protein BBA_08475 [Beauveria bassiana ARSEF 2860] EJP62564.1 hypothetical protein BBA_08475 [Beauveria bassiana ARSEF 2860]	XP_008601794.1	236	1	236	100	489	4e-175	236/236	100	236/236	100	0/236	0
XP_008601203.1	356	1	356	100	XP_008601203.1 hypothetical protein BBA_07884 [Beauveria bassiana ARSEF 2860] EJP63079.1 hypothetical protein BBA_07884 [Beauveria bassiana ARSEF 2860]	XP_008601203.1	356	1	356	100	744	0.0	356/356	100	356/356	100	0/356	0
XP_008603288.1	323	1	323	100	XP_008603288.1 tryptophanyl-tRNA synthetase [Beauveria bassiana ARSEF 2860] EJP61069.1 tryptophanyl-tRNA synthetase [Beauveria bassiana ARSEF 2860]	XP_008603288.1	323	1	323	100	661	0.0	323/323	100	323/323	100	0/323	0
XP_008603255.1	250	1	250	100	XP_008603255.1 hypothetical protein BBA_09936 [Beauveria bassiana ARSEF 2860] EJP61131.1 hypothetical protein BBA_09936 [Beauveria bassiana ARSEF 2860]	XP_008603255.1	250	1	250	100	511	0.0	250/250	100	250/250	100	0/250	0
XP_008600794.1	291	1	291	100	XP_008600794.1 hypothetical protein BBA_07475 [Beauveria bassiana ARSEF 2860] EJP63549.1 hypothetical protein BBA_07475 [Beauveria bassiana ARSEF 2860]	XP_008600794.1	291	1	291	100	588	0.0	291/291	100	291/291	100	0/291	0
XP_008598016.1	101	1	101	100	XP_008598016.1 hypothetical protein BBA_04697 [Beauveria bassiana ARSEF 2860] EJP66204.1 hypothetical protein BBA_04697 [Beauveria bassiana ARSEF 2860]	XP_008598016.1	101	1	101	100	194	7e-63	101/101	100	101/101	100	0/101	0
XP_008602180.1	295	1	295	100	XP_008602180.1 hypothetical protein BBA_08861 [Beauveria bassiana ARSEF 2860] EJP62187.1 hypothetical protein BBA_08861 [Beauveria bassiana ARSEF 2860]	XP_008602180.1	295	1	295	100	611	0.0	295/295	100	295/295	100	0/295	0
XP_008598522.1	139	1	139	100	XP_008598522.1 hypothetical protein BBA_05203 [Beauveria bassiana ARSEF 2860] EJP65792.1 hypothetical protein BBA_05203 [Beauveria bassiana ARSEF 2860]	XP_008598522.1	139	1	139	100	286	5e-98	139/139	100	139/139	100	0/139	0
XP_008603613.1	77	1	77	100	XP_008603613.1 hypothetical protein BBA_10294 [Beauveria bassiana ARSEF 2860] EJP60756.1 hypothetical protein BBA_10294 [Beauveria bassiana ARSEF 2860]	XP_008603613.1	77	1	77	100	159	1e-49	77/77	100	77/77	100	0/77	0
XP_008602524.1	304	1	304	100	XP_008602524.1 reverse transcriptase [Beauveria bassiana ARSEF 2860] EJP61868.1 reverse transcriptase [Beauveria bassiana ARSEF 2860]	XP_008602524.1	304	1	304	100	627	0.0	304/304	100	304/304	100	0/304	0
XP_008601521.1	95	1	95	100	XP_008601521.1 hypothetical protein BBA_08202 [Beauveria bassiana ARSEF 2860] EJP62815.1 hypothetical protein BBA_08202 [Beauveria bassiana ARSEF 2860]	XP_008601521.1	95	1	95	100	192	3e-62	95/95	100	95/95	100	0/95	0
XP_008594523.1	101	1	101	100	XP_008594523.1 hypothetical protein BBA_01204 [Beauveria bassiana ARSEF 2860] EJP70335.1 hypothetical protein BBA_01204 [Beauveria bassiana ARSEF 2860]	XP_008594523.1	101	1	101	100	208	3e-68	101/101	100	101/101	100	0/101	0
XP_008601116.1	81	1	81	100	XP_008601116.1 hypothetical protein BBA_07797 [Beauveria bassiana ARSEF 2860] EJP63197.1 hypothetical protein BBA_07797 [Beauveria bassiana ARSEF 2860]	XP_008601116.1	81	1	81	100	167	9e-53	81/81	100	81/81	100	0/81	0
XP_008595176.1	650	1	650	100	XP_008595176.1 hypothetical protein BBA_01857 [Beauveria bassiana ARSEF 2860] EJP68822.1 hypothetical protein BBA_01857 [Beauveria bassiana ARSEF 2860]	XP_008595176.1	650	1	650	100	1331	0.0	650/650	100	650/650	100	0/650	0
XP_008593597.1	204	1	204	100	XP_008593597.1 endoplasmic reticulum transmembrane protein [Beauveria bassiana ARSEF 2860] EJP70648.1 endoplasmic reticulum transmembrane protein [Beauveria bassiana ARSEF 2860]	XP_008593597.1	204	1	204	100	420	9e-149	204/204	100	204/204	100	0/204	0
XP_008603248.1	229	1	229	100	XP_008603248.1 hypothetical protein BBA_09929 [Beauveria bassiana ARSEF 2860] EJP61124.1 hypothetical protein BBA_09929 [Beauveria bassiana ARSEF 2860]	XP_008603248.1	229	1	229	100	462	8e-165	229/229	100	229/229	100	0/229	0
XP_008593329.1	266	1	266	100	XP_008593329.1 hypothetical protein BBA_00010 [Beauveria bassiana ARSEF 2860] EJP70380.1 hypothetical protein BBA_00010 [Beauveria bassiana ARSEF 2860]	XP_008593329.1	266	1	266	100	536	0.0	266/266	100	266/266	100	0/266	0
XP_008602889.1	249	1	249	100	XP_008602889.1 hypothetical protein BBA_09570 [Beauveria bassiana ARSEF 2860] EJP61491.1 hypothetical protein BBA_09570 [Beauveria bassiana ARSEF 2860]	XP_008602889.1	249	1	249	100	519	0.0	249/249	100	249/249	100	0/249	0
XP_008593430.1	98	1	98	100	XP_008593430.1 hypothetical protein BBA_00111 [Beauveria bassiana ARSEF 2860] EJP70481.1 hypothetical protein BBA_00111 [Beauveria bassiana ARSEF 2860]	XP_008593430.1	98	1	98	100	206	2e-67	98/98	100	98/98	100	0/98	0
XP_008601567.1	173	1	173	100	XP_008601567.1 dopa 4,5-dioxygenase [Beauveria bassiana ARSEF 2860] EJP62861.1 dopa 4,5-dioxygenase [Beauveria bassiana ARSEF 2860]	XP_008601567.1	173	1	173	100	356	1e-124	173/173	100	173/173	100	0/173	0
XP_008603281.1	91	1	91	100	XP_008603281.1 hypothetical protein BBA_09962 [Beauveria bassiana ARSEF 2860] EJP61095.1 hypothetical protein BBA_09962 [Beauveria bassiana ARSEF 2860]	XP_008603281.1	91	1	91	100	189	5e-61	91/91	100	91/91	100	0/91	0
XP_008603256.1	738	1	738	100	XP_008603256.1 hypothetical protein BBA_09937 [Beauveria bassiana ARSEF 2860] EJP61132.1 hypothetical protein BBA_09937 [Beauveria bassiana ARSEF 2860]	XP_008603256.1	738	1	738	100	1533	0.0	738/738	100	738/738	100	0/738	0
XP_008602529.1	263	1	263	100	XP_008602529.1 hypothetical protein BBA_09210 [Beauveria bassiana ARSEF 2860] EJP61873.1 hypothetical protein BBA_09210 [Beauveria bassiana ARSEF 2860]	XP_008602529.1	263	1	263	100	537	0.0	263/263	100	263/263	100	0/263	0
XP_008602071.1	56	1	56	100	XP_008602071.1 hypothetical protein BBA_08752 [Beauveria bassiana ARSEF 2860] EJP62325.1 hypothetical protein BBA_08752 [Beauveria bassiana ARSEF 2860]	XP_008602071.1	56	1	56	100	119	4e-34	56/56	100	56/56	100	0/56	0
XP_008597289.1	438	1	438	100	XP_008597289.1 hypothetical protein BBA_03970 [Beauveria bassiana ARSEF 2860] EJP67396.1 hypothetical protein BBA_03970 [Beauveria bassiana ARSEF 2860]	XP_008597289.1	438	1	438	100	900	0.0	438/438	100	438/438	100	0/438	0
XP_008602381.1	304	1	304	100	XP_008602381.1 hypothetical protein BBA_09062 [Beauveria bassiana ARSEF 2860] EJP62014.1 hypothetical protein BBA_09062 [Beauveria bassiana ARSEF 2860]	XP_008602381.1	304	1	304	100	616	0.0	304/304	100	304/304	100	0/304	0
XP_008597925.1	60	1	60	100	XP_008597925.1 hypothetical protein BBA_04606 [Beauveria bassiana ARSEF 2860] EJP66666.1 hypothetical protein BBA_04606 [Beauveria bassiana ARSEF 2860]	XP_008597925.1	60	1	60	100	122	2e-35	60/60	100	60/60	100	0/60	0
XP_008594931.1	194	1	194	100	XP_008594931.1 hypothetical protein BBA_01612 [Beauveria bassiana ARSEF 2860] EJP69647.1 hypothetical protein BBA_01612 [Beauveria bassiana ARSEF 2860]	XP_008594931.1	194	1	194	100	394	7e-139	194/194	100	194/194	100	0/194	0
XP_008599270.1	101	1	101	100	XP_008599270.1 hypothetical protein BBA_05951 [Beauveria bassiana ARSEF 2860] EJP65181.1 hypothetical protein BBA_05951 [Beauveria bassiana ARSEF 2860]	XP_008599270.1	101	1	101	100	207	1e-67	101/101	100	101/101	100	0/101	0
XP_008602902.1	591	1	591	100	XP_008602902.1 GPI transamidase component GAA1 [Beauveria bassiana ARSEF 2860] EJP61447.1 GPI transamidase component GAA1 [Beauveria bassiana ARSEF 2860]	XP_008602902.1	591	1	591	100	1215	0.0	591/591	100	591/591	100	0/591	0
XP_008602222.1	279	1	279	100	XP_008602222.1 hypothetical protein BBA_08903 [Beauveria bassiana ARSEF 2860] EJP62106.1 hypothetical protein BBA_08903 [Beauveria bassiana ARSEF 2860]	XP_008602222.1	279	1	279	100	575	0.0	279/279	100	279/279	100	0/279	0
XP_008602289.1	98	1	98	100	XP_008602289.1 hypothetical protein BBA_08970 [Beauveria bassiana ARSEF 2860] EJP62046.1 hypothetical protein BBA_08970 [Beauveria bassiana ARSEF 2860]	XP_008602289.1	98	1	98	100	203	2e-66	98/98	100	98/98	100	0/98	0
XP_008599182.1	253	1	253	100	XP_008599182.1 alkylated DNA repair protein AlkB [Beauveria bassiana ARSEF 2860] EJP65093.1 alkylated DNA repair protein AlkB [Beauveria bassiana ARSEF 2860]	XP_008599182.1	253	1	253	100	525	0.0	253/253	100	253/253	100	0/253	0
XP_008599159.1	330	1	330	100	XP_008599159.1 transposase-like protein [Beauveria bassiana ARSEF 2860] EJP65070.1 transposase-like protein [Beauveria bassiana ARSEF 2860]	XP_008599159.1	330	1	330	100	689	0.0	330/330	100	330/330	100	0/330	0
XP_008602391.1	302	1	302	100	XP_008602391.1 hypothetical protein BBA_09072 [Beauveria bassiana ARSEF 2860] EJP62024.1 hypothetical protein BBA_09072 [Beauveria bassiana ARSEF 2860]	XP_008602391.1	302	1	302	100	628	0.0	302/302	100	302/302	100	0/302	0
XP_008595517.1	158	1	158	100	XP_008595517.1 hypothetical protein BBA_02198 [Beauveria bassiana ARSEF 2860] EJP69163.1 hypothetical protein BBA_02198 [Beauveria bassiana ARSEF 2860]	XP_008595517.1	158	1	158	100	314	3e-108	158/158	100	158/158	100	0/158	0
XP_008594568.1	131	1	131	100	XP_008594568.1 WD-40 repeat-containing protein [Beauveria bassiana ARSEF 2860] EJP69284.1 WD-40 repeat-containing protein [Beauveria bassiana ARSEF 2860]	XP_008594568.1	131	1	131	100	270	6e-92	131/131	100	131/131	100	0/131	0
XP_008603363.1	164	1	164	100	XP_008603363.1 hypothetical protein BBA_10044 [Beauveria bassiana ARSEF 2860] EJP61008.1 hypothetical protein BBA_10044 [Beauveria bassiana ARSEF 2860]	XP_008603363.1	164	1	164	100	337	2e-117	164/164	100	164/164	100	0/164	0
XP_008603661.1	94	1	94	100	XP_008603661.1 hypothetical protein BBA_10342 [Beauveria bassiana ARSEF 2860] EJP60711.1 hypothetical protein BBA_10342 [Beauveria bassiana ARSEF 2860]	XP_008603661.1	94	1	94	100	195	3e-63	94/94	100	94/94	100	0/94	0
XP_008600032.1	307	1	307	100	XP_008600032.1 hypothetical protein BBA_06713 [Beauveria bassiana ARSEF 2860] EJP64331.1 hypothetical protein BBA_06713 [Beauveria bassiana ARSEF 2860]	XP_008600032.1	307	1	307	100	643	0.0	307/307	100	307/307	100	0/307	0
XP_008594653.1	171	1	171	100	XP_008594653.1 large conductance mechanosensitive channel protein [Beauveria bassiana ARSEF 2860] EJP69369.1 large conductance mechanosensitive channel protein [Beauveria bassiana ARSEF 2860]	XP_008594653.1	171	1	171	100	358	2e-125	171/171	100	171/171	100	0/171	0
XP_008598626.1	306	1	306	100	XP_008598626.1 hypothetical protein BBA_05307 [Beauveria bassiana ARSEF 2860] EJP65896.1 hypothetical protein BBA_05307 [Beauveria bassiana ARSEF 2860]	XP_008598626.1	306	1	306	100	636	0.0	306/306	100	306/306	100	0/306	0
XP_008601644.1	479	1	479	100	XP_008601644.1 hypothetical protein BBA_08325 [Beauveria bassiana ARSEF 2860] EJP62780.1 hypothetical protein BBA_08325 [Beauveria bassiana ARSEF 2860]	XP_008601644.1	479	1	479	100	991	0.0	479/479	100	479/479	100	0/479	0
XP_008595710.1	93	1	93	100	XP_008595710.1 splicing factor 3B subunit 10 [Beauveria bassiana ARSEF 2860] EJP68389.1 splicing factor 3B subunit 10 [Beauveria bassiana ARSEF 2860]	XP_008595710.1	93	1	93	100	193	2e-62	93/93	100	93/93	100	0/93	0
XP_008602992.1	295	1	295	100	XP_008602992.1 hypothetical protein BBA_09673 [Beauveria bassiana ARSEF 2860] EJP61377.1 hypothetical protein BBA_09673 [Beauveria bassiana ARSEF 2860]	XP_008602992.1	295	1	295	100	613	0.0	295/295	100	295/295	100	0/295	0
XP_008601987.1	91	1	91	100	XP_008601987.1 hypothetical protein BBA_08668 [Beauveria bassiana ARSEF 2860] EJP62342.1 hypothetical protein BBA_08668 [Beauveria bassiana ARSEF 2860]	XP_008601987.1	91	1	91	100	170	2e-53	91/91	100	91/91	100	0/91	0
XP_008601853.1	592	1	592	100	XP_008601853.1 pyranose 2-oxidase [Beauveria bassiana ARSEF 2860] EJP62450.1 pyranose 2-oxidase [Beauveria bassiana ARSEF 2860]	XP_008601853.1	592	1	592	100	1233	0.0	592/592	100	592/592	100	0/592	0
XP_008603347.1	66	1	66	100	XP_008603347.1 hypothetical protein BBA_10028 [Beauveria bassiana ARSEF 2860] EJP61014.1 hypothetical protein BBA_10028 [Beauveria bassiana ARSEF 2860]	XP_008603347.1	66	1	66	100	137	2e-41	66/66	100	66/66	100	0/66	0
XP_008600576.1	104	1	104	100	XP_008600576.1 NADH:ubiquinone oxidoreductase 11.5kD subunit [Beauveria bassiana ARSEF 2860] EJP63933.1 NADH:ubiquinone oxidoreductase 11.5kD subunit [Beauveria bassiana ARSEF 2860] KGQ05845.1 NADH dehydrogenase [ubiquinone] iron-sulfur protein n 5-A [Beauveria bassiana D1-5] PQK11788.1 hypothetical protein BB8028_0003g04120 [Beauveria bassiana]	XP_008600576.1	104	1	104	100	217	1e-71	104/104	100	104/104	100	0/104	0
XP_008603402.1	342	1	342	100	XP_008603402.1 pol-like protein [Beauveria bassiana ARSEF 2860] EJP60984.1 pol-like protein [Beauveria bassiana ARSEF 2860]	XP_008603402.1	342	1	342	100	708	0.0	342/342	100	342/342	100	0/342	0
XP_008603459.1	127	1	127	100	XP_008603459.1 hypothetical protein BBA_10140 [Beauveria bassiana ARSEF 2860] EJP60916.1 hypothetical protein BBA_10140 [Beauveria bassiana ARSEF 2860]	XP_008603459.1	127	1	127	100	261	1e-88	127/127	100	127/127	100	0/127	0
XP_008601849.1	91	1	91	100	XP_008601849.1 hypothetical protein BBA_08530 [Beauveria bassiana ARSEF 2860] EJP62446.1 hypothetical protein BBA_08530 [Beauveria bassiana ARSEF 2860]	XP_008601849.1	91	1	91	100	180	3e-57	91/91	100	91/91	100	0/91	0
XP_008593675.1	590	1	590	100	XP_008593675.1 C6 transcription factor [Beauveria bassiana ARSEF 2860] EJP70726.1 C6 transcription factor [Beauveria bassiana ARSEF 2860]	XP_008593675.1	590	1	590	100	1230	0.0	590/590	100	590/590	100	0/590	0
XP_008603411.1	409	1	409	100	XP_008603411.1 phosphotransferase enzyme family protein [Beauveria bassiana ARSEF 2860] EJP60967.1 phosphotransferase enzyme family protein [Beauveria bassiana ARSEF 2860]	XP_008603411.1	409	1	409	100	847	0.0	409/409	100	409/409	100	0/409	0
XP_008601009.1	213	1	213	100	XP_008601009.1 hypothetical protein BBA_07690 [Beauveria bassiana ARSEF 2860] EJP63296.1 hypothetical protein BBA_07690 [Beauveria bassiana ARSEF 2860]	XP_008601009.1	213	1	213	100	441	8e-157	213/213	100	213/213	100	0/213	0
XP_008598138.1	212	1	212	100	XP_008598138.1 hypothetical protein BBA_04819 [Beauveria bassiana ARSEF 2860] EJP66326.1 hypothetical protein BBA_04819 [Beauveria bassiana ARSEF 2860]	XP_008598138.1	212	1	212	100	430	2e-152	212/212	100	212/212	100	0/212	0
XP_008596026.1	133	1	133	100	XP_008596026.1 hypothetical protein BBA_02707 [Beauveria bassiana ARSEF 2860] EJP68705.1 hypothetical protein BBA_02707 [Beauveria bassiana ARSEF 2860]	XP_008596026.1	133	1	133	100	270	7e-92	133/133	100	133/133	100	0/133	0
XP_008598412.1	173	1	173	100	XP_008598412.1 hypothetical protein BBA_05093 [Beauveria bassiana ARSEF 2860] EJP66122.1 hypothetical protein BBA_05093 [Beauveria bassiana ARSEF 2860]	XP_008598412.1	173	1	173	100	360	6e-126	173/173	100	173/173	100	0/173	0
XP_008603576.1	169	1	169	100	XP_008603576.1 hypothetical protein BBA_10257 [Beauveria bassiana ARSEF 2860] EJP60799.1 hypothetical protein BBA_10257 [Beauveria bassiana ARSEF 2860]	XP_008603576.1	169	1	169	100	347	5e-121	169/169	100	169/169	100	0/169	0
XP_008596749.1	398	1	398	100	XP_008596749.1 hypothetical protein BBA_03430 [Beauveria bassiana ARSEF 2860] EJP67650.1 hypothetical protein BBA_03430 [Beauveria bassiana ARSEF 2860]	XP_008596749.1	398	1	398	100	821	0.0	398/398	100	398/398	100	0/398	0
XP_008598766.1	140	1	140	100	XP_008598766.1 S-adenosylmethionine-dependent methyltransferase, putative [Beauveria bassiana ARSEF 2860] EJP65578.1 S-adenosylmethionine-dependent methyltransferase, putative [Beauveria bassiana ARSEF 2860]	XP_008598766.1	140	1	140	100	290	2e-99	140/140	100	140/140	100	0/140	0
XP_008603228.1	218	1	218	100	XP_008603228.1 hypothetical protein BBA_09909 [Beauveria bassiana ARSEF 2860] EJP61134.1 hypothetical protein BBA_09909 [Beauveria bassiana ARSEF 2860]	XP_008603228.1	218	1	218	100	442	6e-157	218/218	100	218/218	100	0/218	0
XP_008598262.1	189	1	189	100	XP_008598262.1 putative carotenoid oxygenase [Beauveria bassiana ARSEF 2860] EJP65972.1 putative carotenoid oxygenase [Beauveria bassiana ARSEF 2860]	XP_008598262.1	189	1	189	100	382	5e-134	189/189	100	189/189	100	0/189	0
XP_008602445.1	90	1	90	100	XP_008602445.1 hypothetical protein BBA_09126 [Beauveria bassiana ARSEF 2860] EJP61970.1 hypothetical protein BBA_09126 [Beauveria bassiana ARSEF 2860]	XP_008602445.1	90	1	90	100	183	9e-59	90/90	100	90/90	100	0/90	0
XP_008603027.1	205	1	205	100	XP_008603027.1 hypothetical protein BBA_09708 [Beauveria bassiana ARSEF 2860] EJP61363.1 hypothetical protein BBA_09708 [Beauveria bassiana ARSEF 2860]	XP_008603027.1	205	1	205	100	423	7e-150	205/205	100	205/205	100	0/205	0
XP_008595660.1	143	1	143	100	XP_008595660.1 glutathione-dependent formaldehyde-activating enzyme [Beauveria bassiana ARSEF 2860] EJP68339.1 glutathione-dependent formaldehyde-activating enzyme [Beauveria bassiana ARSEF 2860]	XP_008595660.1	143	1	143	100	298	1e-102	143/143	100	143/143	100	0/143	0
XP_008594618.1	342	1	342	100	XP_008594618.1 hypothetical protein BBA_01299 [Beauveria bassiana ARSEF 2860] EJP69334.1 hypothetical protein BBA_01299 [Beauveria bassiana ARSEF 2860]	XP_008594618.1	342	1	342	100	695	0.0	342/342	100	342/342	100	0/342	0
XP_008597233.1	156	1	156	100	XP_008597233.1 hypothetical protein BBA_03914 [Beauveria bassiana ARSEF 2860] EJP67340.1 hypothetical protein BBA_03914 [Beauveria bassiana ARSEF 2860]	XP_008597233.1	156	1	156	100	322	2e-111	156/156	100	156/156	100	0/156	0
XP_008601701.1	348	1	348	100	XP_008601701.1 hypothetical protein BBA_08382 [Beauveria bassiana ARSEF 2860] EJP62667.1 hypothetical protein BBA_08382 [Beauveria bassiana ARSEF 2860]	XP_008601701.1	348	1	348	100	713	0.0	348/348	100	348/348	100	0/348	0
XP_008602304.1	258	1	258	100	XP_008602304.1 ThiJ/PfpI family protein [Beauveria bassiana ARSEF 2860] EJP62061.1 ThiJ/PfpI family protein [Beauveria bassiana ARSEF 2860]	XP_008602304.1	258	1	258	100	540	0.0	258/258	100	258/258	100	0/258	0
XP_008602952.1	254	1	254	100	XP_008602952.1 reverse transcriptase [Beauveria bassiana ARSEF 2860] EJP61443.1 reverse transcriptase [Beauveria bassiana ARSEF 2860]	XP_008602952.1	254	1	254	100	521	0.0	254/254	100	254/254	100	0/254	0
XP_008603570.1	284	1	284	100	XP_008603570.1 pol-like protein [Beauveria bassiana ARSEF 2860] EJP60803.1 pol-like protein [Beauveria bassiana ARSEF 2860]	XP_008603570.1	284	1	284	100	585	0.0	284/284	100	284/284	100	0/284	0
XP_008602986.1	407	1	407	100	XP_008602986.1 transposase-like protein [Beauveria bassiana ARSEF 2860] EJP61371.1 transposase-like protein [Beauveria bassiana ARSEF 2860]	XP_008602986.1	407	1	407	100	849	0.0	407/407	100	407/407	100	0/407	0
XP_008602330.1	54	1	54	100	XP_008602330.1 hypothetical protein BBA_09011 [Beauveria bassiana ARSEF 2860] EJP62087.1 hypothetical protein BBA_09011 [Beauveria bassiana ARSEF 2860]	XP_008602330.1	54	1	54	100	111	4e-31	54/54	100	54/54	100	0/54	0
XP_008598223.1	98	1	98	100	XP_008598223.1 hypothetical protein BBA_04904 [Beauveria bassiana ARSEF 2860] EJP65933.1 hypothetical protein BBA_04904 [Beauveria bassiana ARSEF 2860]	XP_008598223.1	98	1	98	100	196	1e-63	98/98	100	98/98	100	0/98	0
XP_008603448.1	248	1	248	100	XP_008603448.1 hypothetical protein BBA_10129 [Beauveria bassiana ARSEF 2860] EJP60922.1 hypothetical protein BBA_10129 [Beauveria bassiana ARSEF 2860]	XP_008603448.1	248	1	248	100	516	0.0	248/248	100	248/248	100	0/248	0
XP_008602933.1	394	1	394	100	XP_008602933.1 hypothetical protein BBA_09614 [Beauveria bassiana ARSEF 2860] EJP61424.1 hypothetical protein BBA_09614 [Beauveria bassiana ARSEF 2860]	XP_008602933.1	394	1	394	100	804	0.0	394/394	100	394/394	100	0/394	0
XP_008600116.1	55	1	55	100	XP_008600116.1 hypothetical protein BBA_06797 [Beauveria bassiana ARSEF 2860] EJP64415.1 hypothetical protein BBA_06797 [Beauveria bassiana ARSEF 2860]	XP_008600116.1	55	1	55	100	112	9e-32	55/55	100	55/55	100	0/55	0
XP_008598840.1	299	1	299	100	XP_008598840.1 Aminoglycoside phosphotransferase [Beauveria bassiana ARSEF 2860] EJP65652.1 Aminoglycoside phosphotransferase [Beauveria bassiana ARSEF 2860]	XP_008598840.1	299	1	299	100	600	0.0	299/299	100	299/299	100	0/299	0
XP_008602212.1	62	1	62	100	XP_008602212.1 ATP synthase subunit J [Beauveria bassiana ARSEF 2860] EJP62219.1 ATP synthase subunit J [Beauveria bassiana ARSEF 2860] PQK16390.1 hypothetical protein BB8028_0006g07100 [Beauveria bassiana]	XP_008602212.1	62	1	62	100	128	8e-38	62/62	100	62/62	100	0/62	0
XP_008594108.1	92	1	92	100	XP_008594108.1 hypothetical protein BBA_00789 [Beauveria bassiana ARSEF 2860] EJP69920.1 hypothetical protein BBA_00789 [Beauveria bassiana ARSEF 2860]	XP_008594108.1	92	1	92	100	192	5e-62	92/92	100	92/92	100	0/92	0
XP_008603648.1	55	1	55	100	XP_008603648.1 hypothetical protein BBA_10329 [Beauveria bassiana ARSEF 2860] EJP60724.1 hypothetical protein BBA_10329 [Beauveria bassiana ARSEF 2860]	XP_008603648.1	55	1	55	100	108	4e-30	55/55	100	55/55	100	0/55	0
XP_008594437.1	181	1	181	100	XP_008594437.1 hypothetical protein BBA_01118 [Beauveria bassiana ARSEF 2860] EJP70249.1 hypothetical protein BBA_01118 [Beauveria bassiana ARSEF 2860]	XP_008594437.1	181	1	181	100	355	1e-123	181/181	100	181/181	100	0/181	0
XP_008602751.1	176	1	176	100	XP_008602751.1 hypothetical protein BBA_09432 [Beauveria bassiana ARSEF 2860] EJP61589.1 hypothetical protein BBA_09432 [Beauveria bassiana ARSEF 2860]	XP_008602751.1	176	1	176	100	362	1e-126	176/176	100	176/176	100	0/176	0
XP_008593519.1	59	1	59	100	XP_008593519.1 hypothetical protein BBA_00200 [Beauveria bassiana ARSEF 2860] EJP70570.1 hypothetical protein BBA_00200 [Beauveria bassiana ARSEF 2860]	XP_008593519.1	59	1	59	100	120	7e-35	59/59	100	59/59	100	0/59	0
XP_008600971.1	136	1	136	100	XP_008600971.1 hypothetical protein BBA_07652 [Beauveria bassiana ARSEF 2860] EJP63476.1 hypothetical protein BBA_07652 [Beauveria bassiana ARSEF 2860]	XP_008600971.1	136	1	136	100	281	4e-96	136/136	100	136/136	100	0/136	0
XP_008598026.1	199	1	199	100	XP_008598026.1 hypothetical protein BBA_04707 [Beauveria bassiana ARSEF 2860] EJP66214.1 hypothetical protein BBA_04707 [Beauveria bassiana ARSEF 2860]	XP_008598026.1	199	1	199	100	409	1e-144	199/199	100	199/199	100	0/199	0
XP_008602782.1	201	1	201	100	XP_008602782.1 hypothetical protein BBA_09463 [Beauveria bassiana ARSEF 2860] EJP61620.1 hypothetical protein BBA_09463 [Beauveria bassiana ARSEF 2860]	XP_008602782.1	201	1	201	100	404	1e-142	201/201	100	201/201	100	0/201	0
XP_008601183.1	122	1	122	100	XP_008601183.1 transcription factor S-II [Beauveria bassiana ARSEF 2860] EJP63264.1 transcription factor S-II [Beauveria bassiana ARSEF 2860]	XP_008601183.1	122	1	122	100	254	8e-86	122/122	100	122/122	100	0/122	0
XP_008597371.1	525	1	525	100	XP_008597371.1 dynactin p62 family protein [Beauveria bassiana ARSEF 2860] EJP66759.1 dynactin p62 family protein [Beauveria bassiana ARSEF 2860]	XP_008597371.1	525	1	525	100	1087	0.0	525/525	100	525/525	100	0/525	0
XP_008601177.1	381	1	381	100	XP_008601177.1 transmembrane protein UsgS [Beauveria bassiana ARSEF 2860] EJP63258.1 transmembrane protein UsgS [Beauveria bassiana ARSEF 2860]	XP_008601177.1	381	1	381	100	781	0.0	381/381	100	381/381	100	0/381	0
XP_008602427.1	214	1	214	100	XP_008602427.1 hypothetical protein BBA_09108 [Beauveria bassiana ARSEF 2860] EJP61952.1 hypothetical protein BBA_09108 [Beauveria bassiana ARSEF 2860]	XP_008602427.1	214	1	214	100	435	2e-154	214/214	100	214/214	100	0/214	0
XP_008601172.1	173	1	173	100	XP_008601172.1 hypothetical protein BBA_07853 [Beauveria bassiana ARSEF 2860] EJP63253.1 hypothetical protein BBA_07853 [Beauveria bassiana ARSEF 2860]	XP_008601172.1	173	1	173	100	342	8e-119	173/173	100	173/173	100	0/173	0
XP_008602883.1	227	1	227	100	XP_008602883.1 reverse transcriptase [Beauveria bassiana ARSEF 2860] EJP61485.1 reverse transcriptase [Beauveria bassiana ARSEF 2860]	XP_008602883.1	227	1	227	100	466	2e-166	227/227	100	227/227	100	0/227	0
XP_008599621.1	219	1	219	100	XP_008599621.1 hypothetical protein BBA_06302 [Beauveria bassiana ARSEF 2860] EJP64733.1 hypothetical protein BBA_06302 [Beauveria bassiana ARSEF 2860]	XP_008599621.1	219	1	219	100	461	2e-164	219/219	100	219/219	100	0/219	0
XP_008603491.1	213	1	213	100	XP_008603491.1 hypothetical protein BBA_10172 [Beauveria bassiana ARSEF 2860] EJP60872.1 hypothetical protein BBA_10172 [Beauveria bassiana ARSEF 2860]	XP_008603491.1	213	1	213	100	423	8e-150	213/213	100	213/213	100	0/213	0
XP_008603632.1	163	1	163	100	XP_008603632.1 transmembrane protein 32 [Beauveria bassiana ARSEF 2860] EJP60737.1 transmembrane protein 32 [Beauveria bassiana ARSEF 2860] KGQ02400.1 hypothetical protein BBAD15_g12392 [Beauveria bassiana D1-5]	XP_008603632.1	163	1	163	100	338	7e-118	163/163	100	163/163	100	0/163	0
XP_008597668.1	207	1	207	100	XP_008597668.1 NUDIX domain-containing protein [Beauveria bassiana ARSEF 2860] EJP66409.1 NUDIX domain-containing protein [Beauveria bassiana ARSEF 2860] PQK08551.1 hypothetical protein BB8028_0001g06250 [Beauveria bassiana]	XP_008597668.1	207	1	207	100	425	1e-150	207/207	100	207/207	100	0/207	0
XP_008601090.1	626	1	626	100	XP_008601090.1 feebly protein [Beauveria bassiana ARSEF 2860] EJP63377.1 feebly protein [Beauveria bassiana ARSEF 2860]	XP_008601090.1	626	1	626	100	1306	0.0	626/626	100	626/626	100	0/626	0
XP_008602934.1	142	1	142	100	XP_008602934.1 hypothetical protein BBA_09615 [Beauveria bassiana ARSEF 2860] EJP61425.1 hypothetical protein BBA_09615 [Beauveria bassiana ARSEF 2860]	XP_008602934.1	142	1	142	100	296	9e-102	142/142	100	142/142	100	0/142	0
XP_008597247.1	649	1	649	100	XP_008597247.1 hypothetical protein BBA_03928 [Beauveria bassiana ARSEF 2860] EJP67354.1 hypothetical protein BBA_03928 [Beauveria bassiana ARSEF 2860]	XP_008597247.1	649	1	649	100	1348	0.0	649/649	100	649/649	100	0/649	0
XP_008597828.1	73	1	73	100	XP_008597828.1 hypothetical protein BBA_04509 [Beauveria bassiana ARSEF 2860] EJP66569.1 hypothetical protein BBA_04509 [Beauveria bassiana ARSEF 2860]	XP_008597828.1	73	1	73	100	149	7e-46	73/73	100	73/73	100	0/73	0
XP_008594063.1	77	1	77	100	XP_008594063.1 heat shock factor binding protein 1 [Beauveria bassiana ARSEF 2860] EJP69875.1 heat shock factor binding protein 1 [Beauveria bassiana ARSEF 2860] KGQ10490.1 hypothetical protein BBAD15_g4163 [Beauveria bassiana D1-5] PQK11941.1 hypothetical protein BB8028_0003g05610 [Beauveria bassiana]	XP_008594063.1	77	1	77	100	153	4e-47	77/77	100	77/77	100	0/77	0
XP_008595031.1	318	1	318	100	XP_008595031.1 hypothetical protein BBA_01712 [Beauveria bassiana ARSEF 2860] EJP69747.1 hypothetical protein BBA_01712 [Beauveria bassiana ARSEF 2860]	XP_008595031.1	318	1	318	100	661	0.0	318/318	100	318/318	100	0/318	0
XP_008597924.1	102	1	102	100	XP_008597924.1 hypothetical protein BBA_04605 [Beauveria bassiana ARSEF 2860] EJP66665.1 hypothetical protein BBA_04605 [Beauveria bassiana ARSEF 2860]	XP_008597924.1	102	1	102	100	202	1e-65	102/102	100	102/102	100	0/102	0
XP_008602988.1	159	1	159	100	XP_008602988.1 hypothetical protein BBA_09669 [Beauveria bassiana ARSEF 2860] EJP61373.1 hypothetical protein BBA_09669 [Beauveria bassiana ARSEF 2860]	XP_008602988.1	159	1	159	100	327	3e-113	159/159	100	159/159	100	0/159	0
XP_008600458.1	196	1	196	100	XP_008600458.1 hypothetical protein BBA_07139 [Beauveria bassiana ARSEF 2860] EJP63815.1 hypothetical protein BBA_07139 [Beauveria bassiana ARSEF 2860]	XP_008600458.1	196	1	196	100	414	2e-146	196/196	100	196/196	100	0/196	0
XP_008602651.1	125	1	125	100	XP_008602651.1 hypothetical protein BBA_09332 [Beauveria bassiana ARSEF 2860] EJP61691.1 hypothetical protein BBA_09332 [Beauveria bassiana ARSEF 2860]	XP_008602651.1	125	1	125	100	258	3e-87	125/125	100	125/125	100	0/125	0
XP_008597694.1	455	1	455	100	XP_008597694.1 hypothetical protein BBA_04375 [Beauveria bassiana ARSEF 2860] EJP66435.1 hypothetical protein BBA_04375 [Beauveria bassiana ARSEF 2860]	XP_008597694.1	455	1	455	100	930	0.0	455/455	100	455/455	100	0/455	0
XP_008598093.1	114	1	114	100	XP_008598093.1 hypothetical protein BBA_04774 [Beauveria bassiana ARSEF 2860] EJP66281.1 hypothetical protein BBA_04774 [Beauveria bassiana ARSEF 2860]	XP_008598093.1	114	1	114	100	234	4e-78	114/114	100	114/114	100	0/114	0
XP_008599529.1	447	1	447	100	XP_008599529.1 fatty acid desaturase [Beauveria bassiana ARSEF 2860] EJP64641.1 fatty acid desaturase [Beauveria bassiana ARSEF 2860]	XP_008599529.1	447	1	447	100	927	0.0	447/447	100	447/447	100	0/447	0
XP_008596949.1	249	1	249	100	XP_008596949.1 hypothetical protein BBA_03630 [Beauveria bassiana ARSEF 2860] EJP67056.1 hypothetical protein BBA_03630 [Beauveria bassiana ARSEF 2860]	XP_008596949.1	249	1	249	100	515	0.0	249/249	100	249/249	100	0/249	0
XP_008602763.1	209	1	209	100	XP_008602763.1 hypothetical protein BBA_09444 [Beauveria bassiana ARSEF 2860] EJP61601.1 hypothetical protein BBA_09444 [Beauveria bassiana ARSEF 2860]	XP_008602763.1	209	1	209	100	424	2e-150	209/209	100	209/209	100	0/209	0
XP_008603588.1	177	1	177	100	XP_008603588.1 hypothetical protein BBA_10269 [Beauveria bassiana ARSEF 2860] EJP60782.1 hypothetical protein BBA_10269 [Beauveria bassiana ARSEF 2860]	XP_008603588.1	177	1	177	100	364	1e-127	177/177	100	177/177	100	0/177	0
XP_008598677.1	441	1	441	100	XP_008598677.1 hypothetical protein BBA_05358 [Beauveria bassiana ARSEF 2860] EJP65489.1 hypothetical protein BBA_05358 [Beauveria bassiana ARSEF 2860]	XP_008598677.1	441	1	441	100	905	0.0	441/441	100	441/441	100	0/441	0
XP_008593917.1	267	1	267	100	XP_008593917.1 alkaline phytoceramidase [Beauveria bassiana ARSEF 2860] EJP70968.1 alkaline phytoceramidase [Beauveria bassiana ARSEF 2860]	XP_008593917.1	267	1	267	100	551	0.0	267/267	100	267/267	100	0/267	0
XP_008593973.1	234	1	234	100	XP_008593973.1 hypothetical protein BBA_00654 [Beauveria bassiana ARSEF 2860] EJP71024.1 hypothetical protein BBA_00654 [Beauveria bassiana ARSEF 2860]	XP_008593973.1	234	1	234	100	487	2e-174	234/234	100	234/234	100	0/234	0
XP_008598257.1	167	1	167	100	XP_008598257.1 C2H2 type zinc finger domain-containing protein [Beauveria bassiana ARSEF 2860] EJP65967.1 C2H2 type zinc finger domain-containing protein [Beauveria bassiana ARSEF 2860]	XP_008598257.1	167	1	167	100	340	4e-118	167/167	100	167/167	100	0/167	0
XP_008603328.1	137	1	137	100	XP_008603328.1 6-hydroxy-D-nicotine oxidase [Beauveria bassiana ARSEF 2860] EJP61050.1 6-hydroxy-D-nicotine oxidase [Beauveria bassiana ARSEF 2860]	XP_008603328.1	137	1	137	100	286	7e-98	137/137	100	137/137	100	0/137	0
XP_008599293.1	162	1	162	100	XP_008599293.1 hypothetical protein BBA_05974 [Beauveria bassiana ARSEF 2860] EJP65204.1 hypothetical protein BBA_05974 [Beauveria bassiana ARSEF 2860]	XP_008599293.1	162	1	162	100	335	2e-116	162/162	100	162/162	100	0/162	0
XP_008603280.1	401	1	401	100	XP_008603280.1 hypothetical protein BBA_09961 [Beauveria bassiana ARSEF 2860] EJP61094.1 hypothetical protein BBA_09961 [Beauveria bassiana ARSEF 2860]	XP_008603280.1	401	1	401	100	828	0.0	401/401	100	401/401	100	0/401	0
XP_008596117.1	241	1	241	100	XP_008596117.1 hypothetical protein BBA_02798 [Beauveria bassiana ARSEF 2860] EJP67902.1 hypothetical protein BBA_02798 [Beauveria bassiana ARSEF 2860]	XP_008596117.1	241	1	241	100	506	0.0	241/241	100	241/241	100	0/241	0
XP_008602032.1	195	1	195	100	XP_008602032.1 hypothetical protein BBA_08713 [Beauveria bassiana ARSEF 2860] EJP62387.1 hypothetical protein BBA_08713 [Beauveria bassiana ARSEF 2860]	XP_008602032.1	195	1	195	100	380	2e-133	195/195	100	195/195	100	0/195	0
XP_008597292.1	128	1	128	100	XP_008597292.1 hypothetical protein BBA_03973 [Beauveria bassiana ARSEF 2860] EJP67399.1 hypothetical protein BBA_03973 [Beauveria bassiana ARSEF 2860]	XP_008597292.1	128	1	128	100	265	6e-90	128/128	100	128/128	100	0/128	0
XP_008600990.1	551	1	551	100	XP_008600990.1 hypothetical protein BBA_07671 [Beauveria bassiana ARSEF 2860] EJP63495.1 hypothetical protein BBA_07671 [Beauveria bassiana ARSEF 2860]	XP_008600990.1	551	1	551	100	1151	0.0	551/551	100	551/551	100	0/551	0
XP_008599721.1	76	1	76	100	XP_008599721.1 hypothetical protein BBA_06402 [Beauveria bassiana ARSEF 2860] EJP64833.1 hypothetical protein BBA_06402 [Beauveria bassiana ARSEF 2860]	XP_008599721.1	76	1	76	100	157	1e-48	76/76	100	76/76	100	0/76	0
XP_008601986.1	51	1	51	100	XP_008601986.1 hypothetical protein BBA_08667 [Beauveria bassiana ARSEF 2860] EJP62341.1 hypothetical protein BBA_08667 [Beauveria bassiana ARSEF 2860]	XP_008601986.1	51	1	51	100	95.1	9e-25	51/51	100	51/51	100	0/51	0
XP_008596016.1	147	1	147	100	XP_008596016.1 hypothetical protein BBA_02697 [Beauveria bassiana ARSEF 2860] EJP68695.1 hypothetical protein BBA_02697 [Beauveria bassiana ARSEF 2860]	XP_008596016.1	147	1	147	100	298	1e-102	147/147	100	147/147	100	0/147	0
XP_008599687.1	63	1	63	100	XP_008599687.1 hypothetical protein BBA_06368 [Beauveria bassiana ARSEF 2860] EJP64799.1 hypothetical protein BBA_06368 [Beauveria bassiana ARSEF 2860]	XP_008599687.1	63	1	63	100	127	2e-37	63/63	100	63/63	100	0/63	0
XP_008601793.1	122	1	122	100	XP_008601793.1 hypothetical protein BBA_08474 [Beauveria bassiana ARSEF 2860] EJP62563.1 hypothetical protein BBA_08474 [Beauveria bassiana ARSEF 2860]	XP_008601793.1	122	1	122	100	247	5e-83	122/122	100	122/122	100	0/122	0
XP_008598600.1	96	1	96	100	XP_008598600.1 hypothetical protein BBA_05281 [Beauveria bassiana ARSEF 2860] EJP65870.1 hypothetical protein BBA_05281 [Beauveria bassiana ARSEF 2860]	XP_008598600.1	96	1	96	100	201	9e-66	96/96	100	96/96	100	0/96	0
XP_008598212.1	100	1	100	100	XP_008598212.1 hypothetical protein BBA_04893 [Beauveria bassiana ARSEF 2860] EJP66400.1 hypothetical protein BBA_04893 [Beauveria bassiana ARSEF 2860]	XP_008598212.1	100	1	100	100	209	1e-68	100/100	100	100/100	100	0/100	0
XP_008596702.1	152	1	152	100	XP_008596702.1 transferase hexapeptide domain-containing protein [Beauveria bassiana ARSEF 2860] EJP67603.1 transferase hexapeptide domain-containing protein [Beauveria bassiana ARSEF 2860] KGQ09707.1 hypothetical protein BBAD15_g4942 [Beauveria bassiana D1-5]	XP_008596702.1	152	1	152	100	309	1e-106	152/152	100	152/152	100	0/152	0
XP_008600497.1	71	1	71	100	XP_008600497.1 secretory pathway protein YSY6 [Beauveria bassiana ARSEF 2860] EJP63854.1 secretory pathway protein YSY6 [Beauveria bassiana ARSEF 2860]	XP_008600497.1	71	1	71	100	145	3e-44	71/71	100	71/71	100	0/71	0
XP_008602752.1	505	1	505	100	XP_008602752.1 hypothetical protein BBA_09433 [Beauveria bassiana ARSEF 2860] EJP61590.1 hypothetical protein BBA_09433 [Beauveria bassiana ARSEF 2860]	XP_008602752.1	505	1	505	100	1045	0.0	505/505	100	505/505	100	0/505	0
XP_008598020.1	247	1	247	100	XP_008598020.1 hypothetical protein BBA_04701 [Beauveria bassiana ARSEF 2860] EJP66208.1 hypothetical protein BBA_04701 [Beauveria bassiana ARSEF 2860]	XP_008598020.1	247	1	247	100	520	0.0	247/247	100	247/247	100	0/247	0
XP_008596714.1	234	1	234	100	XP_008596714.1 peroxisomal biogenesis factor 11 [Beauveria bassiana ARSEF 2860] EJP67615.1 peroxisomal biogenesis factor 11 [Beauveria bassiana ARSEF 2860] KGQ09738.1 Peroxisomal membrane protein PMP27 [Beauveria bassiana D1-5] PQK13775.1 hypothetical protein BB8028_0004g07060 [Beauveria bassiana]	XP_008596714.1	234	1	234	100	476	4e-170	234/234	100	234/234	100	0/234	0
XP_008598599.1	75	1	75	100	XP_008598599.1 hypothetical protein BBA_05280 [Beauveria bassiana ARSEF 2860] EJP65869.1 hypothetical protein BBA_05280 [Beauveria bassiana ARSEF 2860]	XP_008598599.1	75	1	75	100	149	2e-45	75/75	100	75/75	100	0/75	0
XP_008603136.1	148	1	148	100	XP_008603136.1 hypothetical protein BBA_09817 [Beauveria bassiana ARSEF 2860] EJP61240.1 hypothetical protein BBA_09817 [Beauveria bassiana ARSEF 2860]	XP_008603136.1	148	1	148	100	305	7e-105	148/148	100	148/148	100	0/148	0
XP_008603303.1	137	1	137	100	XP_008603303.1 hypothetical protein BBA_09984 [Beauveria bassiana ARSEF 2860] EJP61084.1 hypothetical protein BBA_09984 [Beauveria bassiana ARSEF 2860]	XP_008603303.1	137	1	137	100	286	5e-98	137/137	100	137/137	100	0/137	0
XP_008600898.1	111	1	111	100	XP_008600898.1 hypothetical protein BBA_07579 [Beauveria bassiana ARSEF 2860] EJP63403.1 hypothetical protein BBA_07579 [Beauveria bassiana ARSEF 2860]	XP_008600898.1	111	1	111	100	231	8e-77	111/111	100	111/111	100	0/111	0
XP_008601800.1	105	1	105	100	XP_008601800.1 hypothetical protein BBA_08481 [Beauveria bassiana ARSEF 2860] EJP62570.1 hypothetical protein BBA_08481 [Beauveria bassiana ARSEF 2860]	XP_008601800.1	105	1	105	100	217	1e-71	105/105	100	105/105	100	0/105	0
XP_008602519.1	82	1	82	100	XP_008602519.1 hypothetical protein BBA_09200 [Beauveria bassiana ARSEF 2860] EJP61863.1 hypothetical protein BBA_09200 [Beauveria bassiana ARSEF 2860]	XP_008602519.1	82	1	82	100	157	2e-48	82/82	100	82/82	100	0/82	0
XP_008603653.1	282	1	282	100	XP_008603653.1 hypothetical protein BBA_10334 [Beauveria bassiana ARSEF 2860] EJP60716.1 hypothetical protein BBA_10334 [Beauveria bassiana ARSEF 2860]	XP_008603653.1	282	1	282	100	588	0.0	282/282	100	282/282	100	0/282	0
XP_008602650.1	591	1	591	100	XP_008602650.1 reverse transcriptase [Beauveria bassiana ARSEF 2860] EJP61690.1 reverse transcriptase [Beauveria bassiana ARSEF 2860]	XP_008602650.1	591	1	591	100	1230	0.0	591/591	100	591/591	100	0/591	0
XP_008593919.1	253	1	253	100	XP_008593919.1 hypothetical protein BBA_00600 [Beauveria bassiana ARSEF 2860] EJP70970.1 hypothetical protein BBA_00600 [Beauveria bassiana ARSEF 2860]	XP_008593919.1	253	1	253	100	529	0.0	253/253	100	253/253	100	0/253	0
XP_008593354.1	91	1	91	100	XP_008593354.1 hypothetical protein BBA_00035 [Beauveria bassiana ARSEF 2860] EJP70405.1 hypothetical protein BBA_00035 [Beauveria bassiana ARSEF 2860]	XP_008593354.1	91	1	91	100	176	1e-55	91/91	100	91/91	100	0/91	0
XP_008599349.1	87	1	87	100	XP_008599349.1 hypothetical protein BBA_06030 [Beauveria bassiana ARSEF 2860] EJP64855.1 hypothetical protein BBA_06030 [Beauveria bassiana ARSEF 2860]	XP_008599349.1	87	1	87	100	183	8e-59	87/87	100	87/87	100	0/87	0
XP_008602758.1	436	1	436	100	XP_008602758.1 hypothetical protein BBA_09439 [Beauveria bassiana ARSEF 2860] EJP61596.1 hypothetical protein BBA_09439 [Beauveria bassiana ARSEF 2860]	XP_008602758.1	436	1	436	100	899	0.0	436/436	100	436/436	100	0/436	0
XP_008594020.1	621	1	621	100	XP_008594020.1 hypothetical protein BBA_00701 [Beauveria bassiana ARSEF 2860] EJP69832.1 hypothetical protein BBA_00701 [Beauveria bassiana ARSEF 2860]	XP_008594020.1	621	1	621	100	1300	0.0	621/621	100	621/621	100	0/621	0
XP_008602382.1	252	1	252	100	XP_008602382.1 hypothetical protein BBA_09063 [Beauveria bassiana ARSEF 2860] EJP62015.1 hypothetical protein BBA_09063 [Beauveria bassiana ARSEF 2860]	XP_008602382.1	252	1	252	100	516	0.0	252/252	100	252/252	100	0/252	0
XP_008601909.1	121	1	121	100	XP_008601909.1 hypothetical protein BBA_08590 [Beauveria bassiana ARSEF 2860] EJP62506.1 hypothetical protein BBA_08590 [Beauveria bassiana ARSEF 2860]	XP_008601909.1	121	1	121	100	243	2e-81	121/121	100	121/121	100	0/121	0
XP_008601298.1	435	1	435	100	XP_008601298.1 hypothetical protein BBA_07979 [Beauveria bassiana ARSEF 2860] EJP62968.1 hypothetical protein BBA_07979 [Beauveria bassiana ARSEF 2860]	XP_008601298.1	435	1	435	100	902	0.0	435/435	100	435/435	100	0/435	0
XP_008598421.1	126	1	126	100	XP_008598421.1 hypothetical protein BBA_05102 [Beauveria bassiana ARSEF 2860] EJP66131.1 hypothetical protein BBA_05102 [Beauveria bassiana ARSEF 2860]	XP_008598421.1	126	1	126	100	260	5e-88	126/126	100	126/126	100	0/126	0
XP_008603191.1	82	1	82	100	XP_008603191.1 hypothetical protein BBA_09872 [Beauveria bassiana ARSEF 2860] EJP61170.1 hypothetical protein BBA_09872 [Beauveria bassiana ARSEF 2860]	XP_008603191.1	82	1	82	100	169	2e-53	82/82	100	82/82	100	0/82	0
XP_008593669.1	185	1	185	100	XP_008593669.1 dUTP diphosphatase [Beauveria bassiana ARSEF 2860] EJP70720.1 dUTP diphosphatase [Beauveria bassiana ARSEF 2860]	XP_008593669.1	185	1	185	100	368	6e-129	185/185	100	185/185	100	0/185	0
XP_008598184.1	108	1	108	100	XP_008598184.1 ubiquitin-related modifier protein [Beauveria bassiana ARSEF 2860] EJP66372.1 ubiquitin-related modifier protein [Beauveria bassiana ARSEF 2860]	XP_008598184.1	108	1	108	100	221	4e-73	108/108	100	108/108	100	0/108	0
XP_008601108.1	312	1	312	100	XP_008601108.1 hypothetical protein BBA_07789 [Beauveria bassiana ARSEF 2860] EJP63189.1 hypothetical protein BBA_07789 [Beauveria bassiana ARSEF 2860]	XP_008601108.1	312	1	312	100	641	0.0	312/312	100	312/312	100	0/312	0
XP_008597094.1	79	1	79	100	XP_008597094.1 hypothetical protein BBA_03775 [Beauveria bassiana ARSEF 2860] EJP67201.1 hypothetical protein BBA_03775 [Beauveria bassiana ARSEF 2860]	XP_008597094.1	79	1	79	100	167	1e-52	79/79	100	79/79	100	0/79	0
XP_008602379.1	454	1	454	100	XP_008602379.1 hypothetical protein BBA_09060 [Beauveria bassiana ARSEF 2860] EJP62012.1 hypothetical protein BBA_09060 [Beauveria bassiana ARSEF 2860]	XP_008602379.1	454	1	454	100	938	0.0	454/454	100	454/454	100	0/454	0
XP_008594065.1	56	1	56	100	XP_008594065.1 ribosomal protein S14p/S29e [Beauveria bassiana ARSEF 2860] EJP69877.1 ribosomal protein S14p/S29e [Beauveria bassiana ARSEF 2860] PQK11939.1 hypothetical protein BB8028_0003g05590 [Beauveria bassiana]	XP_008594065.1	56	1	56	100	119	2e-34	56/56	100	56/56	100	0/56	0
XP_008597974.1	109	1	109	100	XP_008597974.1 hypothetical protein BBA_04655 [Beauveria bassiana ARSEF 2860] EJP66162.1 hypothetical protein BBA_04655 [Beauveria bassiana ARSEF 2860]	XP_008597974.1	109	1	109	100	225	1e-74	109/109	100	109/109	100	0/109	0
XP_008599350.1	306	1	306	100	PQK13537.1 hypothetical protein BB8028_0004g04680 [Beauveria bassiana]	PQK13537.1	377	72	377	81.17	641	0.0	303/306	99	305/306	99	0/306	0
XP_008593809.1	93	1	93	100	XP_008593809.1 DASH complex subunit Dad4 [Beauveria bassiana ARSEF 2860] EJP70860.1 DASH complex subunit Dad4 [Beauveria bassiana ARSEF 2860]	XP_008593809.1	93	1	93	100	187	3e-60	93/93	100	93/93	100	0/93	0
XP_008601179.1	102	1	102	100	XP_008601179.1 hypothetical protein BBA_07860 [Beauveria bassiana ARSEF 2860] EJP63260.1 hypothetical protein BBA_07860 [Beauveria bassiana ARSEF 2860]	XP_008601179.1	102	1	102	100	205	5e-67	102/102	100	102/102	100	0/102	0
XP_008594036.1	80	1	80	100	XP_008594036.1 hypothetical protein BBA_00717 [Beauveria bassiana ARSEF 2860] EJP69848.1 hypothetical protein BBA_00717 [Beauveria bassiana ARSEF 2860]	XP_008594036.1	80	1	80	100	164	2e-51	80/80	100	80/80	100	0/80	0
XP_008598828.1	58	1	58	100	XP_008598828.1 ribosomal protein L33 [Beauveria bassiana ARSEF 2860] EJP65640.1 ribosomal protein L33 [Beauveria bassiana ARSEF 2860]	XP_008598828.1	58	1	58	100	115	2e-32	58/58	100	58/58	100	0/58	0
XP_008602942.1	360	1	360	100	XP_008602942.1 hypothetical protein BBA_09623 [Beauveria bassiana ARSEF 2860] EJP61433.1 hypothetical protein BBA_09623 [Beauveria bassiana ARSEF 2860]	XP_008602942.1	360	1	360	100	745	0.0	360/360	100	360/360	100	0/360	0
XP_008603310.1	272	1	272	100	XP_008603310.1 hypothetical protein BBA_09991 [Beauveria bassiana ARSEF 2860] EJP61060.1 hypothetical protein BBA_09991 [Beauveria bassiana ARSEF 2860]	XP_008603310.1	272	1	272	100	565	0.0	272/272	100	272/272	100	0/272	0
XP_008597866.1	88	1	88	100	XP_008597866.1 hypothetical protein BBA_04547 [Beauveria bassiana ARSEF 2860] EJP66607.1 hypothetical protein BBA_04547 [Beauveria bassiana ARSEF 2860] PQK08349.1 hypothetical protein BB8028_0001g04260 [Beauveria bassiana]	XP_008597866.1	88	1	88	100	182	2e-58	88/88	100	88/88	100	0/88	0
XP_008600692.1	51	1	51	100	XP_008600692.1 hypothetical protein BBA_07373 [Beauveria bassiana ARSEF 2860] EJP63729.1 hypothetical protein BBA_07373 [Beauveria bassiana ARSEF 2860]	XP_008600692.1	51	1	51	100	102	6e-28	51/51	100	51/51	100	0/51	0
XP_008601317.1	325	1	325	100	XP_008601317.1 hypothetical protein BBA_07998 [Beauveria bassiana ARSEF 2860] EJP62987.1 hypothetical protein BBA_07998 [Beauveria bassiana ARSEF 2860]	XP_008601317.1	325	1	325	100	672	0.0	325/325	100	325/325	100	0/325	0
XP_008601851.1	391	1	391	100	XP_008601851.1 hypothetical protein BBA_08532 [Beauveria bassiana ARSEF 2860] EJP62448.1 hypothetical protein BBA_08532 [Beauveria bassiana ARSEF 2860]	XP_008601851.1	391	1	391	100	805	0.0	391/391	100	391/391	100	0/391	0
XP_008602028.1	146	1	146	100	XP_008602028.1 hypothetical protein BBA_08709 [Beauveria bassiana ARSEF 2860] EJP62383.1 hypothetical protein BBA_08709 [Beauveria bassiana ARSEF 2860]	XP_008602028.1	146	1	146	100	299	1e-102	146/146	100	146/146	100	0/146	0
XP_008600286.1	478	1	478	100	XP_008600286.1 hypothetical protein BBA_06967 [Beauveria bassiana ARSEF 2860] EJP63962.1 hypothetical protein BBA_06967 [Beauveria bassiana ARSEF 2860]	XP_008600286.1	478	1	478	100	999	0.0	478/478	100	478/478	100	0/478	0
XP_008600308.1	67	1	67	100	XP_008600308.1 hypothetical protein BBA_06989 [Beauveria bassiana ARSEF 2860] EJP63984.1 hypothetical protein BBA_06989 [Beauveria bassiana ARSEF 2860]	XP_008600308.1	67	1	67	100	137	3e-41	67/67	100	67/67	100	0/67	0
XP_008600114.1	158	1	158	100	XP_008600114.1 hypothetical protein BBA_06795 [Beauveria bassiana ARSEF 2860] EJP64413.1 hypothetical protein BBA_06795 [Beauveria bassiana ARSEF 2860]	XP_008600114.1	158	1	158	100	317	2e-109	158/158	100	158/158	100	0/158	0
XP_008600027.1	113	1	113	100	XP_008600027.1 hypothetical protein BBA_06708 [Beauveria bassiana ARSEF 2860] EJP64326.1 hypothetical protein BBA_06708 [Beauveria bassiana ARSEF 2860]	XP_008600027.1	113	1	113	100	235	1e-78	113/113	100	113/113	100	0/113	0
XP_008603628.1	379	1	379	100	XP_008603628.1 reverse transcriptase [Beauveria bassiana ARSEF 2860] EJP60740.1 reverse transcriptase [Beauveria bassiana ARSEF 2860]	XP_008603628.1	379	1	379	100	790	0.0	379/379	100	379/379	100	0/379	0
XP_008593587.1	167	1	167	100	XP_008593587.1 hypothetical protein BBA_00268 [Beauveria bassiana ARSEF 2860] EJP70638.1 hypothetical protein BBA_00268 [Beauveria bassiana ARSEF 2860]	XP_008593587.1	167	1	167	100	342	3e-119	167/167	100	167/167	100	0/167	0
XP_008593402.1	136	1	136	100	XP_008593402.1 hypothetical protein BBA_00083 [Beauveria bassiana ARSEF 2860] EJP70453.1 hypothetical protein BBA_00083 [Beauveria bassiana ARSEF 2860]	XP_008593402.1	136	1	136	100	273	7e-93	136/136	100	136/136	100	0/136	0
XP_008598008.1	157	1	157	100	XP_008598008.1 hypothetical protein BBA_04689 [Beauveria bassiana ARSEF 2860] EJP66196.1 hypothetical protein BBA_04689 [Beauveria bassiana ARSEF 2860]	XP_008598008.1	157	1	157	100	327	3e-113	157/157	100	157/157	100	0/157	0
XP_008603089.1	57	1	57	100	XP_008603089.1 hypothetical protein BBA_09770 [Beauveria bassiana ARSEF 2860] EJP61295.1 hypothetical protein BBA_09770 [Beauveria bassiana ARSEF 2860]	XP_008603089.1	57	1	57	100	119	4e-34	57/57	100	57/57	100	0/57	0
XP_008603654.1	314	1	314	100	XP_008603654.1 hypothetical protein BBA_10335 [Beauveria bassiana ARSEF 2860] EJP60717.1 hypothetical protein BBA_10335 [Beauveria bassiana ARSEF 2860]	XP_008603654.1	314	1	314	100	655	0.0	314/314	100	314/314	100	0/314	0
XP_008595281.1	255	1	255	100	XP_008595281.1 hypothetical protein BBA_01962 [Beauveria bassiana ARSEF 2860] EJP68927.1 hypothetical protein BBA_01962 [Beauveria bassiana ARSEF 2860]	XP_008595281.1	255	1	255	100	521	0.0	255/255	100	255/255	100	0/255	0
XP_008600587.1	186	1	186	100	XP_008600587.1 Ham1 family protein [Beauveria bassiana ARSEF 2860] EJP63944.1 Ham1 family protein [Beauveria bassiana ARSEF 2860]	XP_008600587.1	186	1	186	100	391	6e-138	186/186	100	186/186	100	0/186	0
XP_008600384.1	138	1	138	100	XP_008600384.1 hypothetical protein BBA_07065 [Beauveria bassiana ARSEF 2860] EJP64060.1 hypothetical protein BBA_07065 [Beauveria bassiana ARSEF 2860]	XP_008600384.1	138	1	138	100	284	3e-97	138/138	100	138/138	100	0/138	0
XP_008602548.1	101	1	101	100	XP_008602548.1 hypothetical protein BBA_09229 [Beauveria bassiana ARSEF 2860] EJP61809.1 hypothetical protein BBA_09229 [Beauveria bassiana ARSEF 2860]	XP_008602548.1	101	1	101	100	210	6e-69	101/101	100	101/101	100	0/101	0
XP_008603238.1	187	1	187	100	XP_008603238.1 hypothetical protein BBA_09919 [Beauveria bassiana ARSEF 2860] EJP61144.1 hypothetical protein BBA_09919 [Beauveria bassiana ARSEF 2860]	XP_008603238.1	187	1	187	100	390	1e-137	187/187	100	187/187	100	0/187	0
XP_008597168.1	177	1	177	100	XP_008597168.1 hypothetical protein BBA_03849 [Beauveria bassiana ARSEF 2860] EJP67275.1 hypothetical protein BBA_03849 [Beauveria bassiana ARSEF 2860]	XP_008597168.1	177	1	177	100	358	5e-125	177/177	100	177/177	100	0/177	0
XP_008600989.1	182	1	182	100	XP_008600989.1 hypothetical protein BBA_07670 [Beauveria bassiana ARSEF 2860] EJP63494.1 hypothetical protein BBA_07670 [Beauveria bassiana ARSEF 2860]	XP_008600989.1	182	1	182	100	376	4e-132	182/182	100	182/182	100	0/182	0
XP_008602853.1	105	1	105	100	XP_008602853.1 hypothetical protein BBA_09534 [Beauveria bassiana ARSEF 2860] EJP61510.1 hypothetical protein BBA_09534 [Beauveria bassiana ARSEF 2860]	XP_008602853.1	105	1	105	100	218	5e-72	105/105	100	105/105	100	0/105	0
XP_008601526.1	201	1	201	100	XP_008601526.1 hypothetical protein BBA_08207 [Beauveria bassiana ARSEF 2860] EJP62820.1 hypothetical protein BBA_08207 [Beauveria bassiana ARSEF 2860]	XP_008601526.1	201	1	201	100	411	2e-145	201/201	100	201/201	100	0/201	0
XP_008599286.1	149	1	149	100	XP_008599286.1 hypothetical protein BBA_05967 [Beauveria bassiana ARSEF 2860] EJP65197.1 hypothetical protein BBA_05967 [Beauveria bassiana ARSEF 2860]	XP_008599286.1	149	1	149	100	305	6e-105	149/149	100	149/149	100	0/149	0
XP_008593389.1	52	1	52	100	XP_008593389.1 hypothetical protein BBA_00070 [Beauveria bassiana ARSEF 2860] EJP70440.1 hypothetical protein BBA_00070 [Beauveria bassiana ARSEF 2860]	XP_008593389.1	52	1	52	100	105	7e-29	52/52	100	52/52	100	0/52	0
XP_008601918.1	246	1	246	100	XP_008601918.1 hypothetical protein BBA_08599 [Beauveria bassiana ARSEF 2860] EJP62515.1 hypothetical protein BBA_08599 [Beauveria bassiana ARSEF 2860]	XP_008601918.1	246	1	246	100	504	2e-180	246/246	100	246/246	100	0/246	0
XP_008594767.1	97	1	97	100	XP_008594767.1 hypothetical protein BBA_01448 [Beauveria bassiana ARSEF 2860] EJP69483.1 hypothetical protein BBA_01448 [Beauveria bassiana ARSEF 2860]	XP_008594767.1	97	1	97	100	194	6e-63	97/97	100	97/97	100	0/97	0
XP_008602370.1	229	1	229	100	XP_008602370.1 hypothetical protein BBA_09051 [Beauveria bassiana ARSEF 2860] EJP62003.1 hypothetical protein BBA_09051 [Beauveria bassiana ARSEF 2860]	XP_008602370.1	229	1	229	100	464	3e-165	229/229	100	229/229	100	0/229	0
XP_008600779.1	281	1	281	100	XP_008600779.1 hypothetical protein BBA_07460 [Beauveria bassiana ARSEF 2860] EJP63534.1 hypothetical protein BBA_07460 [Beauveria bassiana ARSEF 2860]	XP_008600779.1	281	1	281	100	587	0.0	281/281	100	281/281	100	0/281	0
XP_008597349.1	108	1	108	100	XP_008597349.1 hypothetical protein BBA_04030 [Beauveria bassiana ARSEF 2860] EJP66737.1 hypothetical protein BBA_04030 [Beauveria bassiana ARSEF 2860]	XP_008597349.1	108	1	108	100	225	1e-74	108/108	100	108/108	100	0/108	0
XP_008603445.1	750	1	750	100	XP_008603445.1 zinc finger protein 76 (expressed in testis) [Beauveria bassiana ARSEF 2860] EJP60919.1 zinc finger protein 76 (expressed in testis) [Beauveria bassiana ARSEF 2860]	XP_008603445.1	750	1	750	100	1564	0.0	750/750	100	750/750	100	0/750	0
XP_008597078.1	116	1	116	100	XP_008597078.1 hypothetical protein BBA_03759 [Beauveria bassiana ARSEF 2860] EJP67185.1 hypothetical protein BBA_03759 [Beauveria bassiana ARSEF 2860] KGQ04711.1 hypothetical protein BBAD15_g10037 [Beauveria bassiana D1-5]	XP_008597078.1	116	1	116	100	236	9e-79	116/116	100	116/116	100	0/116	0
XP_008598432.1	65	1	65	100	XP_008598432.1 hypothetical protein BBA_05113 [Beauveria bassiana ARSEF 2860] EJP66142.1 hypothetical protein BBA_05113 [Beauveria bassiana ARSEF 2860]	XP_008598432.1	65	1	65	100	131	9e-39	65/65	100	65/65	100	0/65	0
XP_008602844.1	522	1	522	100	XP_008602844.1 reverse transcriptase [Beauveria bassiana ARSEF 2860] EJP61501.1 reverse transcriptase [Beauveria bassiana ARSEF 2860]	XP_008602844.1	522	1	522	100	1085	0.0	522/522	100	522/522	100	0/522	0
XP_008596338.1	209	1	209	100	XP_008596338.1 hypothetical protein BBA_03019 [Beauveria bassiana ARSEF 2860] EJP68123.1 hypothetical protein BBA_03019 [Beauveria bassiana ARSEF 2860]	XP_008596338.1	209	1	209	100	427	2e-151	209/209	100	209/209	100	0/209	0
XP_008603101.1	237	1	237	100	XP_008603101.1 hypothetical protein BBA_09782 [Beauveria bassiana ARSEF 2860] EJP61277.1 hypothetical protein BBA_09782 [Beauveria bassiana ARSEF 2860]	XP_008603101.1	237	1	237	100	430	2e-151	237/237	100	237/237	100	0/237	0
XP_008603428.1	143	1	143	100	XP_008603428.1 hypothetical protein BBA_10109 [Beauveria bassiana ARSEF 2860] EJP60941.1 hypothetical protein BBA_10109 [Beauveria bassiana ARSEF 2860]	XP_008603428.1	143	1	143	100	291	1e-99	143/143	100	143/143	100	0/143	0
XP_008603485.1	359	1	359	100	XP_008603485.1 hypothetical protein BBA_10166 [Beauveria bassiana ARSEF 2860] EJP60882.1 hypothetical protein BBA_10166 [Beauveria bassiana ARSEF 2860]	XP_008603485.1	359	1	359	100	739	0.0	359/359	100	359/359	100	0/359	0
XP_008594251.1	65	1	65	100	XP_008594251.1 hypothetical protein BBA_00932 [Beauveria bassiana ARSEF 2860] EJP70063.1 hypothetical protein BBA_00932 [Beauveria bassiana ARSEF 2860]	XP_008594251.1	65	1	65	100	136	6e-41	65/65	100	65/65	100	0/65	0
XP_008598892.1	50	1	50	100	XP_008598892.1 hypothetical protein BBA_05573 [Beauveria bassiana ARSEF 2860] EJP65704.1 hypothetical protein BBA_05573 [Beauveria bassiana ARSEF 2860] PQK16401.1 hypothetical protein BB8028_0006g07210 [Beauveria bassiana]	XP_008598892.1	50	1	50	100	99.8	9e-27	50/50	100	50/50	100	0/50	0
XP_008597750.1	116	1	116	100	XP_008597750.1 ubiquinol-cytochrome C reductase [Beauveria bassiana ARSEF 2860] EJP66491.1 ubiquinol-cytochrome C reductase [Beauveria bassiana ARSEF 2860]	XP_008597750.1	116	1	116	100	245	2e-82	116/116	100	116/116	100	0/116	0
XP_008602990.1	206	1	206	100	XP_008602990.1 hypothetical protein BBA_09671 [Beauveria bassiana ARSEF 2860] EJP61375.1 hypothetical protein BBA_09671 [Beauveria bassiana ARSEF 2860]	XP_008602990.1	206	1	206	100	429	3e-152	206/206	100	206/206	100	0/206	0
XP_008598096.1	274	1	274	100	XP_008598096.1 short-chain dehydrogenase/reductase SDR [Beauveria bassiana ARSEF 2860] EJP66284.1 short-chain dehydrogenase/reductase SDR [Beauveria bassiana ARSEF 2860]	XP_008598096.1	274	1	274	100	556	0.0	274/274	100	274/274	100	0/274	0
XP_008602042.1	138	1	138	100	XP_008602042.1 Epl1 protein [Beauveria bassiana ARSEF 2860] EJP62296.1 Epl1 protein [Beauveria bassiana ARSEF 2860]	XP_008602042.1	138	1	138	100	283	1e-96	138/138	100	138/138	100	0/138	0
XP_008603607.1	307	1	307	100	XP_008603607.1 hypothetical protein BBA_10288 [Beauveria bassiana ARSEF 2860] EJP60768.1 hypothetical protein BBA_10288 [Beauveria bassiana ARSEF 2860]	XP_008603607.1	307	1	307	100	634	0.0	307/307	100	307/307	100	0/307	0
XP_008599532.1	487	1	487	100	XP_008599532.1 hypothetical protein BBA_06213 [Beauveria bassiana ARSEF 2860] EJP64644.1 hypothetical protein BBA_06213 [Beauveria bassiana ARSEF 2860]	XP_008599532.1	487	1	487	100	1002	0.0	487/487	100	487/487	100	0/487	0
XP_008603614.1	249	1	249	100	XP_008603614.1 hypothetical protein BBA_10295 [Beauveria bassiana ARSEF 2860] EJP60757.1 hypothetical protein BBA_10295 [Beauveria bassiana ARSEF 2860]	XP_008603614.1	249	1	249	100	509	0.0	249/249	100	249/249	100	0/249	0
XP_008602324.1	100	1	100	100	XP_008602324.1 hypothetical protein BBA_09005 [Beauveria bassiana ARSEF 2860] EJP62081.1 hypothetical protein BBA_09005 [Beauveria bassiana ARSEF 2860]	XP_008602324.1	100	1	100	100	207	7e-68	100/100	100	100/100	100	0/100	0
XP_008596728.1	520	1	520	100	XP_008596728.1 Cytochrome P450 CYP639A3 [Beauveria bassiana ARSEF 2860] EJP67629.1 Cytochrome P450 CYP639A3 [Beauveria bassiana ARSEF 2860]	XP_008596728.1	520	1	520	100	1070	0.0	520/520	100	520/520	100	0/520	0
XP_008602395.1	175	1	175	100	XP_008602395.1 hypothetical protein BBA_09076 [Beauveria bassiana ARSEF 2860] EJP62028.1 hypothetical protein BBA_09076 [Beauveria bassiana ARSEF 2860]	XP_008602395.1	175	1	175	100	358	2e-125	175/175	100	175/175	100	0/175	0
XP_008602868.1	405	1	405	100	XP_008602868.1 hypothetical protein BBA_09549 [Beauveria bassiana ARSEF 2860] EJP61525.1 hypothetical protein BBA_09549 [Beauveria bassiana ARSEF 2860]	XP_008602868.1	405	1	405	100	832	0.0	405/405	100	405/405	100	0/405	0
XP_008600933.1	312	1	312	100	XP_008600933.1 hypothetical protein BBA_07614 [Beauveria bassiana ARSEF 2860] EJP63438.1 hypothetical protein BBA_07614 [Beauveria bassiana ARSEF 2860]	XP_008600933.1	312	1	312	100	638	0.0	312/312	100	312/312	100	0/312	0
XP_008602817.1	298	1	298	100	XP_008602817.1 FkbM family methyltransferase [Beauveria bassiana ARSEF 2860] EJP61530.1 FkbM family methyltransferase [Beauveria bassiana ARSEF 2860]	XP_008602817.1	298	1	298	100	614	0.0	298/298	100	298/298	100	0/298	0
XP_008602374.1	128	1	128	100	XP_008602374.1 hypothetical protein BBA_09055 [Beauveria bassiana ARSEF 2860] EJP62007.1 hypothetical protein BBA_09055 [Beauveria bassiana ARSEF 2860]	XP_008602374.1	128	1	128	100	259	2e-87	128/128	100	128/128	100	0/128	0
XP_008602236.1	137	1	137	100	XP_008602236.1 hypothetical protein BBA_08917 [Beauveria bassiana ARSEF 2860] EJP62120.1 hypothetical protein BBA_08917 [Beauveria bassiana ARSEF 2860]	XP_008602236.1	137	1	137	100	274	3e-93	137/137	100	137/137	100	0/137	0
XP_008603593.1	274	1	274	100	XP_008603593.1 26S proteasome regulatory subunit rpn12 [Beauveria bassiana ARSEF 2860] EJP60781.1 26S proteasome regulatory subunit rpn12 [Beauveria bassiana ARSEF 2860]	XP_008603593.1	274	1	274	100	560	0.0	274/274	100	274/274	100	0/274	0
XP_008602290.1	123	1	123	100	XP_008602290.1 hypothetical protein BBA_08971 [Beauveria bassiana ARSEF 2860] EJP62047.1 hypothetical protein BBA_08971 [Beauveria bassiana ARSEF 2860]	XP_008602290.1	123	1	123	100	253	2e-85	123/123	100	123/123	100	0/123	0
XP_008599982.1	125	1	125	100	XP_008599982.1 hypothetical protein BBA_06663 [Beauveria bassiana ARSEF 2860] EJP64281.1 hypothetical protein BBA_06663 [Beauveria bassiana ARSEF 2860]	XP_008599982.1	125	1	125	100	256	1e-86	125/125	100	125/125	100	0/125	0
XP_008602949.1	92	1	92	100	XP_008602949.1 hypothetical protein BBA_09630 [Beauveria bassiana ARSEF 2860] EJP61440.1 hypothetical protein BBA_09630 [Beauveria bassiana ARSEF 2860]	XP_008602949.1	92	1	92	100	188	1e-60	92/92	100	92/92	100	0/92	0
XP_008602816.1	97	1	97	100	XP_008602816.1 major facilitator superfamily transporter [Beauveria bassiana ARSEF 2860] EJP61529.1 major facilitator superfamily transporter [Beauveria bassiana ARSEF 2860]	XP_008602816.1	97	1	97	100	191	2e-61	97/97	100	97/97	100	0/97	0
XP_008596042.1	84	1	84	100	XP_008596042.1 hypothetical protein BBA_02723 [Beauveria bassiana ARSEF 2860] EJP68721.1 hypothetical protein BBA_02723 [Beauveria bassiana ARSEF 2860]	XP_008596042.1	84	1	84	100	171	4e-54	84/84	100	84/84	100	0/84	0
XP_008603652.1	184	1	184	100	XP_008603652.1 hypothetical protein BBA_10333 [Beauveria bassiana ARSEF 2860] EJP60720.1 hypothetical protein BBA_10333 [Beauveria bassiana ARSEF 2860]	XP_008603652.1	184	1	184	100	387	3e-136	184/184	100	184/184	100	0/184	0
XP_008603321.1	365	1	365	100	XP_008603321.1 hypothetical protein BBA_10002 [Beauveria bassiana ARSEF 2860] EJP61043.1 hypothetical protein BBA_10002 [Beauveria bassiana ARSEF 2860]	XP_008603321.1	365	1	365	100	753	0.0	365/365	100	365/365	100	0/365	0
XP_008596950.1	237	1	237	100	XP_008596950.1 hypothetical protein BBA_03631 [Beauveria bassiana ARSEF 2860] EJP67057.1 hypothetical protein BBA_03631 [Beauveria bassiana ARSEF 2860]	XP_008596950.1	237	1	237	100	490	2e-175	237/237	100	237/237	100	0/237	0
XP_008601018.1	139	1	139	100	XP_008601018.1 hypothetical protein BBA_07699 [Beauveria bassiana ARSEF 2860] EJP63305.1 hypothetical protein BBA_07699 [Beauveria bassiana ARSEF 2860]	XP_008601018.1	139	1	139	100	281	4e-96	139/139	100	139/139	100	0/139	0
XP_008601416.1	66	1	66	100	XP_008601416.1 hypothetical protein BBA_08097 [Beauveria bassiana ARSEF 2860] EJP62892.1 hypothetical protein BBA_08097 [Beauveria bassiana ARSEF 2860] KGQ03970.1 hypothetical protein BBAD15_g10791 [Beauveria bassiana D1-5] PQK17716.1 hypothetical protein BB8028_0008g02230 [Beauveria bassiana]	XP_008601416.1	66	1	66	100	135	2e-40	66/66	100	66/66	100	0/66	0
XP_008602364.1	103	1	103	100	XP_008602364.1 hypothetical protein BBA_09045 [Beauveria bassiana ARSEF 2860] EJP61997.1 hypothetical protein BBA_09045 [Beauveria bassiana ARSEF 2860]	XP_008602364.1	103	1	103	100	211	2e-69	103/103	100	103/103	100	0/103	0
XP_008597279.1	69	1	69	100	XP_008597279.1 hypothetical protein BBA_03960 [Beauveria bassiana ARSEF 2860] EJP67386.1 hypothetical protein BBA_03960 [Beauveria bassiana ARSEF 2860]	XP_008597279.1	69	1	69	100	139	4e-42	69/69	100	69/69	100	0/69	0
XP_008603271.1	136	1	136	100	XP_008603271.1 hypothetical protein BBA_09952 [Beauveria bassiana ARSEF 2860] EJP61085.1 hypothetical protein BBA_09952 [Beauveria bassiana ARSEF 2860]	XP_008603271.1	136	1	136	100	277	3e-94	136/136	100	136/136	100	0/136	0
XP_008602372.1	276	1	276	100	XP_008602372.1 hypothetical protein BBA_09053 [Beauveria bassiana ARSEF 2860] EJP62005.1 hypothetical protein BBA_09053 [Beauveria bassiana ARSEF 2860]	XP_008602372.1	276	1	276	100	563	0.0	276/276	100	276/276	100	0/276	0
XP_008598188.1	63	1	63	100	XP_008598188.1 Mitochondrial outer membrane translocase complex, subunit Tom7 [Beauveria bassiana ARSEF 2860] EJP66376.1 Mitochondrial outer membrane translocase complex, subunit Tom7 [Beauveria bassiana ARSEF 2860]	XP_008598188.1	63	1	63	100	129	4e-38	63/63	100	63/63	100	0/63	0
XP_008600228.1	216	1	216	100	XP_008600228.1 hypothetical protein BBA_06909 [Beauveria bassiana ARSEF 2860] EJP64205.1 hypothetical protein BBA_06909 [Beauveria bassiana ARSEF 2860]	XP_008600228.1	216	1	216	100	442	3e-157	216/216	100	216/216	100	0/216	0
XP_008603223.1	367	1	367	100	XP_008603223.1 hypothetical protein BBA_09904 [Beauveria bassiana ARSEF 2860] EJP61158.1 hypothetical protein BBA_09904 [Beauveria bassiana ARSEF 2860]	XP_008603223.1	367	1	367	100	765	0.0	367/367	100	367/367	100	0/367	0
XP_008596138.1	151	1	151	100	XP_008596138.1 endoribonuclease L-PSP [Beauveria bassiana ARSEF 2860] EJP67923.1 endoribonuclease L-PSP [Beauveria bassiana ARSEF 2860]	XP_008596138.1	151	1	151	100	311	2e-107	151/151	100	151/151	100	0/151	0
XP_008596502.1	64	1	64	100	XP_008596502.1 hypothetical protein BBA_03183 [Beauveria bassiana ARSEF 2860] EJP68287.1 hypothetical protein BBA_03183 [Beauveria bassiana ARSEF 2860]	XP_008596502.1	64	1	64	100	133	2e-39	64/64	100	64/64	100	0/64	0
XP_008600542.1	61	1	61	100	XP_008600542.1 hypothetical protein BBA_07223 [Beauveria bassiana ARSEF 2860] EJP63899.1 hypothetical protein BBA_07223 [Beauveria bassiana ARSEF 2860]	XP_008600542.1	61	1	61	100	128	9e-38	61/61	100	61/61	100	0/61	0
XP_008600741.1	726	1	726	100	XP_008600741.1 hypothetical protein BBA_07422 [Beauveria bassiana ARSEF 2860] EJP63778.1 hypothetical protein BBA_07422 [Beauveria bassiana ARSEF 2860]	XP_008600741.1	726	1	726	100	1497	0.0	726/726	100	726/726	100	0/726	0
XP_008595104.1	186	1	186	100	XP_008595104.1 Defensin domain protein [Beauveria bassiana ARSEF 2860] EJP68750.1 Defensin domain protein [Beauveria bassiana ARSEF 2860]	XP_008595104.1	186	1	186	100	375	8e-132	186/186	100	186/186	100	0/186	0
XP_008603283.1	315	1	315	100	XP_008603283.1 hypothetical protein BBA_09964 [Beauveria bassiana ARSEF 2860] EJP61097.1 hypothetical protein BBA_09964 [Beauveria bassiana ARSEF 2860]	XP_008603283.1	315	1	315	100	666	0.0	315/315	100	315/315	100	0/315	0
XP_008603067.1	292	1	292	100	XP_008603067.1 hypothetical protein BBA_09748 [Beauveria bassiana ARSEF 2860] EJP61311.1 hypothetical protein BBA_09748 [Beauveria bassiana ARSEF 2860]	XP_008603067.1	292	1	292	100	600	0.0	292/292	100	292/292	100	0/292	0
XP_008601968.1	151	1	151	100	XP_008601968.1 hypothetical protein BBA_08649 [Beauveria bassiana ARSEF 2860] EJP62428.1 hypothetical protein BBA_08649 [Beauveria bassiana ARSEF 2860]	XP_008601968.1	151	1	151	100	305	3e-105	151/151	100	151/151	100	0/151	0
XP_008596288.1	545	1	545	100	XP_008596288.1 hypothetical protein BBA_02969 [Beauveria bassiana ARSEF 2860] EJP68073.1 hypothetical protein BBA_02969 [Beauveria bassiana ARSEF 2860]	XP_008596288.1	545	1	545	100	1127	0.0	545/545	100	545/545	100	0/545	0
XP_008595773.1	78	1	78	100	XP_008595773.1 hypothetical protein BBA_02454 [Beauveria bassiana ARSEF 2860] EJP68452.1 hypothetical protein BBA_02454 [Beauveria bassiana ARSEF 2860]	XP_008595773.1	78	1	78	100	162	7e-51	78/78	100	78/78	100	0/78	0
XP_008603100.1	103	1	103	100	XP_008603100.1 hypothetical protein BBA_09781 [Beauveria bassiana ARSEF 2860] EJP61276.1 hypothetical protein BBA_09781 [Beauveria bassiana ARSEF 2860]	XP_008603100.1	103	1	103	100	210	5e-69	103/103	100	103/103	100	0/103	0
XP_008602716.1	144	1	144	100	XP_008602716.1 hypothetical protein BBA_09397 [Beauveria bassiana ARSEF 2860] EJP61625.1 hypothetical protein BBA_09397 [Beauveria bassiana ARSEF 2860]	XP_008602716.1	144	1	144	100	295	4e-101	144/144	100	144/144	100	0/144	0
XP_008603470.1	569	1	569	100	XP_008603470.1 hypothetical protein BBA_10151 [Beauveria bassiana ARSEF 2860] EJP60908.1 hypothetical protein BBA_10151 [Beauveria bassiana ARSEF 2860]	XP_008603470.1	569	1	569	100	1177	0.0	569/569	100	569/569	100	0/569	0
XP_008593322.1	253	1	253	100	XP_008593322.1 hypothetical protein BBA_00003 [Beauveria bassiana ARSEF 2860] EJP70373.1 hypothetical protein BBA_00003 [Beauveria bassiana ARSEF 2860]	XP_008593322.1	253	1	253	100	523	0.0	253/253	100	253/253	100	0/253	0
XP_008601204.1	142	1	142	100	XP_008601204.1 hypothetical protein BBA_07885 [Beauveria bassiana ARSEF 2860] EJP63080.1 hypothetical protein BBA_07885 [Beauveria bassiana ARSEF 2860]	XP_008601204.1	142	1	142	100	290	2e-99	142/142	100	142/142	100	0/142	0
XP_008596655.1	50	1	50	100	XP_008596655.1 hypothetical protein BBA_03336 [Beauveria bassiana ARSEF 2860] EJP67556.1 hypothetical protein BBA_03336 [Beauveria bassiana ARSEF 2860]	XP_008596655.1	50	1	50	100	106	2e-29	50/50	100	50/50	100	0/50	0
XP_008597417.1	123	1	123	100	XP_008597417.1 hypothetical protein BBA_04098 [Beauveria bassiana ARSEF 2860] EJP66805.1 hypothetical protein BBA_04098 [Beauveria bassiana ARSEF 2860]	XP_008597417.1	123	1	123	100	247	4e-83	123/123	100	123/123	100	0/123	0
XP_008597424.1	90	1	90	100	XP_008597424.1 hypothetical protein BBA_04105 [Beauveria bassiana ARSEF 2860] EJP66812.1 hypothetical protein BBA_04105 [Beauveria bassiana ARSEF 2860]	XP_008597424.1	90	1	90	100	185	2e-59	90/90	100	90/90	100	0/90	0
XP_008597058.1	60	1	60	100	XP_008597058.1 hypothetical protein BBA_03739 [Beauveria bassiana ARSEF 2860] EJP67165.1 hypothetical protein BBA_03739 [Beauveria bassiana ARSEF 2860]	XP_008597058.1	60	1	60	100	119	2e-34	60/60	100	60/60	100	0/60	0
XP_008601052.1	456	1	456	100	XP_008601052.1 Mating-type protein MAT1-1-1 [Beauveria bassiana ARSEF 2860] EJP63339.1 Mating-type protein MAT1-1-1 [Beauveria bassiana ARSEF 2860]	XP_008601052.1	456	1	456	100	944	0.0	456/456	100	456/456	100	0/456	0
XP_008602351.1	104	1	104	100	XP_008602351.1 hypothetical protein BBA_09032 [Beauveria bassiana ARSEF 2860] EJP61984.1 hypothetical protein BBA_09032 [Beauveria bassiana ARSEF 2860]	XP_008602351.1	104	1	104	100	210	4e-69	104/104	100	104/104	100	0/104	0
XP_008598682.1	116	1	116	100	XP_008598682.1 hypothetical protein BBA_05363 [Beauveria bassiana ARSEF 2860] EJP65494.1 hypothetical protein BBA_05363 [Beauveria bassiana ARSEF 2860]	XP_008598682.1	116	1	116	100	229	3e-76	116/116	100	116/116	100	0/116	0
XP_008599299.1	65	1	65	100	XP_008599299.1 hypothetical protein BBA_05980 [Beauveria bassiana ARSEF 2860] EJP65210.1 hypothetical protein BBA_05980 [Beauveria bassiana ARSEF 2860]	XP_008599299.1	65	1	65	100	136	8e-41	65/65	100	65/65	100	0/65	0
XP_008602880.1	320	1	320	100	XP_008602880.1 F-box domain, Skp2 [Beauveria bassiana ARSEF 2860] EJP61482.1 F-box domain, Skp2 [Beauveria bassiana ARSEF 2860]	XP_008602880.1	320	1	320	100	658	0.0	320/320	100	320/320	100	0/320	0
XP_008601234.1	613	1	613	100	XP_008601234.1 hypothetical protein BBA_07915 [Beauveria bassiana ARSEF 2860] EJP63110.1 hypothetical protein BBA_07915 [Beauveria bassiana ARSEF 2860]	XP_008601234.1	613	1	613	100	1258	0.0	613/613	100	613/613	100	0/613	0
XP_008598186.1	87	1	87	100	XP_008598186.1 hypothetical protein BBA_04867 [Beauveria bassiana ARSEF 2860] EJP66374.1 hypothetical protein BBA_04867 [Beauveria bassiana ARSEF 2860]	XP_008598186.1	87	1	87	100	179	2e-57	87/87	100	87/87	100	0/87	0
XP_008601718.1	81	1	81	100	XP_008601718.1 hypothetical protein BBA_08399 [Beauveria bassiana ARSEF 2860] EJP62684.1 hypothetical protein BBA_08399 [Beauveria bassiana ARSEF 2860]	XP_008601718.1	81	1	81	100	165	8e-52	81/81	100	81/81	100	0/81	0
XP_008595097.1	106	1	106	100	XP_008595097.1 hypothetical protein BBA_01778 [Beauveria bassiana ARSEF 2860] EJP68743.1 hypothetical protein BBA_01778 [Beauveria bassiana ARSEF 2860]	XP_008595097.1	106	1	106	100	213	7e-70	106/106	100	106/106	100	0/106	0
XP_008596967.1	52	1	52	100	XP_008596967.1 hypothetical protein BBA_03648 [Beauveria bassiana ARSEF 2860] EJP67074.1 hypothetical protein BBA_03648 [Beauveria bassiana ARSEF 2860]	XP_008596967.1	52	1	52	100	110	4e-31	52/52	100	52/52	100	0/52	0
XP_008598419.1	181	1	181	100	XP_008598419.1 hypothetical protein BBA_05100 [Beauveria bassiana ARSEF 2860] EJP66129.1 hypothetical protein BBA_05100 [Beauveria bassiana ARSEF 2860]	XP_008598419.1	181	1	181	100	363	4e-127	181/181	100	181/181	100	0/181	0
XP_008602777.1	95	1	95	100	XP_008602777.1 gag protein [Beauveria bassiana ARSEF 2860] EJP61615.1 gag protein [Beauveria bassiana ARSEF 2860]	XP_008602777.1	95	1	95	100	197	7e-64	95/95	100	95/95	100	0/95	0
XP_008598415.1	203	1	203	100	XP_008598415.1 hypothetical protein BBA_05096 [Beauveria bassiana ARSEF 2860] EJP66125.1 hypothetical protein BBA_05096 [Beauveria bassiana ARSEF 2860]	XP_008598415.1	203	1	203	100	390	3e-137	203/203	100	203/203	100	0/203	0
XP_008594419.1	112	1	112	100	XP_008594419.1 hypothetical protein BBA_01100 [Beauveria bassiana ARSEF 2860] EJP70231.1 hypothetical protein BBA_01100 [Beauveria bassiana ARSEF 2860]	XP_008594419.1	112	1	112	100	223	6e-74	112/112	100	112/112	100	0/112	0
XP_008602350.1	465	1	465	100	XP_008602350.1 hypothetical protein BBA_09031 [Beauveria bassiana ARSEF 2860] EJP61983.1 hypothetical protein BBA_09031 [Beauveria bassiana ARSEF 2860]	XP_008602350.1	465	1	465	100	955	0.0	465/465	100	465/465	100	0/465	0
XP_008602872.1	117	1	117	100	XP_008602872.1 hypothetical protein BBA_09553 [Beauveria bassiana ARSEF 2860] EJP61474.1 hypothetical protein BBA_09553 [Beauveria bassiana ARSEF 2860]	XP_008602872.1	117	1	117	100	239	4e-80	117/117	100	117/117	100	0/117	0
XP_008599109.1	175	1	175	100	XP_008599109.1 hypothetical protein BBA_05790 [Beauveria bassiana ARSEF 2860] EJP65459.1 hypothetical protein BBA_05790 [Beauveria bassiana ARSEF 2860]	XP_008599109.1	175	1	175	100	364	1e-127	175/175	100	175/175	100	0/175	0
XP_008602307.1	151	1	151	100	XP_008602307.1 hypothetical protein BBA_08988 [Beauveria bassiana ARSEF 2860] EJP62064.1 hypothetical protein BBA_08988 [Beauveria bassiana ARSEF 2860]	XP_008602307.1	151	1	151	100	309	2e-106	151/151	100	151/151	100	0/151	0
XP_008603626.1	295	1	295	100	XP_008603626.1 hypothetical protein BBA_10307 [Beauveria bassiana ARSEF 2860] EJP60745.1 hypothetical protein BBA_10307 [Beauveria bassiana ARSEF 2860]	XP_008603626.1	295	1	295	100	617	0.0	295/295	100	295/295	100	0/295	0
XP_008602273.1	421	1	421	100	XP_008602273.1 retrotransposon protein, putative, Ty1-copia subclass [Beauveria bassiana ARSEF 2860] EJP62030.1 retrotransposon protein, putative, Ty1-copia subclass [Beauveria bassiana ARSEF 2860]	XP_008602273.1	421	1	421	100	887	0.0	421/421	100	421/421	100	0/421	0
XP_008602848.1	322	1	322	100	XP_008602848.1 hypothetical protein BBA_09529 [Beauveria bassiana ARSEF 2860] EJP61505.1 hypothetical protein BBA_09529 [Beauveria bassiana ARSEF 2860]	XP_008602848.1	322	1	322	100	668	0.0	322/322	100	322/322	100	0/322	0
XP_008602329.1	127	1	127	100	XP_008602329.1 hypothetical protein BBA_09010 [Beauveria bassiana ARSEF 2860] EJP62086.1 hypothetical protein BBA_09010 [Beauveria bassiana ARSEF 2860]	XP_008602329.1	127	1	127	100	250	5e-84	127/127	100	127/127	100	0/127	0
XP_008596103.1	234	1	234	100	XP_008596103.1 hypothetical protein BBA_02784 [Beauveria bassiana ARSEF 2860] EJP67888.1 hypothetical protein BBA_02784 [Beauveria bassiana ARSEF 2860]	XP_008596103.1	234	1	234	100	487	4e-174	234/234	100	234/234	100	0/234	0
XP_008601186.1	211	1	211	100	XP_008601186.1 hypothetical protein BBA_07867 [Beauveria bassiana ARSEF 2860] EJP63267.1 hypothetical protein BBA_07867 [Beauveria bassiana ARSEF 2860]	XP_008601186.1	211	1	211	100	431	6e-153	211/211	100	211/211	100	0/211	0
XP_008593525.1	62	1	62	100	XP_008593525.1 hypothetical protein BBA_00206 [Beauveria bassiana ARSEF 2860] EJP70576.1 hypothetical protein BBA_00206 [Beauveria bassiana ARSEF 2860]	XP_008593525.1	62	1	62	100	131	8e-39	62/62	100	62/62	100	0/62	0
XP_008601850.1	118	1	118	100	XP_008601850.1 hypothetical protein BBA_08531 [Beauveria bassiana ARSEF 2860] EJP62447.1 hypothetical protein BBA_08531 [Beauveria bassiana ARSEF 2860]	XP_008601850.1	118	1	118	100	245	2e-82	118/118	100	118/118	100	0/118	0
XP_008601092.1	127	1	127	100	XP_008601092.1 hypothetical protein BBA_07773 [Beauveria bassiana ARSEF 2860] EJP63379.1 hypothetical protein BBA_07773 [Beauveria bassiana ARSEF 2860]	XP_008601092.1	127	1	127	100	245	6e-82	127/127	100	127/127	100	0/127	0
XP_008595606.1	98	1	98	100	XP_008595606.1 hypothetical protein BBA_02287 [Beauveria bassiana ARSEF 2860] EJP69252.1 hypothetical protein BBA_02287 [Beauveria bassiana ARSEF 2860]	XP_008595606.1	98	1	98	100	201	1e-65	98/98	100	98/98	100	0/98	0
XP_008603526.1	1943	1	1943	100	XP_008603526.1 beta-1,3-glucan synthase catalytic subunit [Beauveria bassiana ARSEF 2860] EJP60844.1 beta-1,3-glucan synthase catalytic subunit [Beauveria bassiana ARSEF 2860]	XP_008603526.1	1943	1	1943	100	4066	0.0	1943/1943	100	1943/1943	100	0/1943	0
XP_008596729.1	194	1	194	100	XP_008596729.1 7-dehydrocholesterol reductase [Beauveria bassiana ARSEF 2860] EJP67630.1 7-dehydrocholesterol reductase [Beauveria bassiana ARSEF 2860]	XP_008596729.1	194	1	194	100	393	2e-138	194/194	100	194/194	100	0/194	0
XP_008593418.1	79	1	79	100	XP_008593418.1 hypothetical protein BBA_00099 [Beauveria bassiana ARSEF 2860] EJP70469.1 hypothetical protein BBA_00099 [Beauveria bassiana ARSEF 2860]	XP_008593418.1	79	1	79	100	163	5e-51	79/79	100	79/79	100	0/79	0
XP_008603508.1	465	1	465	100	XP_008603508.1 hypothetical protein BBA_10189 [Beauveria bassiana ARSEF 2860] EJP60868.1 hypothetical protein BBA_10189 [Beauveria bassiana ARSEF 2860]	XP_008603508.1	465	1	465	100	955	0.0	465/465	100	465/465	100	0/465	0
XP_008603669.1	184	1	184	100	XP_008603669.1 gag polyprotein [Beauveria bassiana ARSEF 2860] EJP60704.1 gag polyprotein [Beauveria bassiana ARSEF 2860]	XP_008603669.1	184	1	184	100	379	3e-133	184/184	100	184/184	100	0/184	0
XP_008603668.1	53	1	53	100	XP_008603668.1 pol protein [Beauveria bassiana ARSEF 2860] EJP60703.1 pol protein [Beauveria bassiana ARSEF 2860]	XP_008603668.1	53	1	53	100	108	4e-30	53/53	100	53/53	100	0/53	0
XP_008597267.1	58	1	58	100	XP_008597267.1 hypothetical protein BBA_03948 [Beauveria bassiana ARSEF 2860] EJP67374.1 hypothetical protein BBA_03948 [Beauveria bassiana ARSEF 2860]	XP_008597267.1	58	1	58	100	119	2e-34	58/58	100	58/58	100	0/58	0
XP_008600598.1	102	1	102	100	XP_008600598.1 hypothetical protein BBA_07279 [Beauveria bassiana ARSEF 2860] EJP63635.1 hypothetical protein BBA_07279 [Beauveria bassiana ARSEF 2860]	XP_008600598.1	102	1	102	100	209	1e-68	102/102	100	102/102	100	0/102	0
XP_008603252.1	492	1	492	100	XP_008603252.1 hypothetical protein BBA_09933 [Beauveria bassiana ARSEF 2860] EJP61128.1 hypothetical protein BBA_09933 [Beauveria bassiana ARSEF 2860]	XP_008603252.1	492	1	492	100	1020	0.0	492/492	100	492/492	100	0/492	0
XP_008603319.1	251	1	251	100	XP_008603319.1 hypothetical protein BBA_10000 [Beauveria bassiana ARSEF 2860] EJP61041.1 hypothetical protein BBA_10000 [Beauveria bassiana ARSEF 2860]	XP_008603319.1	251	1	251	100	516	0.0	251/251	100	251/251	100	0/251	0
XP_008603212.1	197	1	197	100	XP_008603212.1 hypothetical protein BBA_09893 [Beauveria bassiana ARSEF 2860] EJP61147.1 hypothetical protein BBA_09893 [Beauveria bassiana ARSEF 2860]	XP_008603212.1	197	1	197	100	410	3e-145	197/197	100	197/197	100	0/197	0
XP_008598018.1	172	1	172	100	XP_008598018.1 hypothetical protein BBA_04699 [Beauveria bassiana ARSEF 2860] EJP66206.1 hypothetical protein BBA_04699 [Beauveria bassiana ARSEF 2860]	XP_008598018.1	172	1	172	100	346	1e-120	172/172	100	172/172	100	0/172	0
XP_008599067.1	431	1	431	100	XP_008599067.1 hypothetical protein BBA_05748 [Beauveria bassiana ARSEF 2860] EJP65417.1 hypothetical protein BBA_05748 [Beauveria bassiana ARSEF 2860]	XP_008599067.1	431	1	431	100	890	0.0	431/431	100	431/431	100	0/431	0
XP_008596118.1	237	1	237	100	XP_008596118.1 hypothetical protein BBA_02799 [Beauveria bassiana ARSEF 2860] EJP67903.1 hypothetical protein BBA_02799 [Beauveria bassiana ARSEF 2860]	XP_008596118.1	237	1	237	100	487	3e-174	237/237	100	237/237	100	0/237	0
XP_008598263.1	595	1	595	100	XP_008598263.1 phytoene synthase/lycopene cyclase [Beauveria bassiana ARSEF 2860] EJP65973.1 phytoene synthase/lycopene cyclase [Beauveria bassiana ARSEF 2860]	XP_008598263.1	595	1	595	100	1221	0.0	595/595	100	595/595	100	0/595	0
XP_008603239.1	465	1	465	100	XP_008603239.1 pol-like protein [Beauveria bassiana ARSEF 2860] EJP61115.1 pol-like protein [Beauveria bassiana ARSEF 2860]	XP_008603239.1	465	1	465	100	971	0.0	465/465	100	465/465	100	0/465	0
XP_008594015.1	403	1	403	100	XP_008594015.1 hypothetical protein BBA_00696 [Beauveria bassiana ARSEF 2860] EJP69827.1 hypothetical protein BBA_00696 [Beauveria bassiana ARSEF 2860]	XP_008594015.1	403	1	403	100	835	0.0	403/403	100	403/403	100	0/403	0
XP_008602441.1	86	1	86	100	XP_008602441.1 hypothetical protein BBA_09122 [Beauveria bassiana ARSEF 2860] EJP61966.1 hypothetical protein BBA_09122 [Beauveria bassiana ARSEF 2860]	XP_008602441.1	86	1	86	100	169	2e-53	86/86	100	86/86	100	0/86	0
XP_008603515.1	312	1	312	100	XP_008603515.1 ribonuclease P 40kDa subunit [Beauveria bassiana ARSEF 2860] EJP60853.1 ribonuclease P 40kDa subunit [Beauveria bassiana ARSEF 2860]	XP_008603515.1	312	1	312	100	652	0.0	312/312	100	312/312	100	0/312	0
XP_008601872.1	63	1	63	100	XP_008601872.1 hypothetical protein BBA_08553 [Beauveria bassiana ARSEF 2860] EJP62469.1 hypothetical protein BBA_08553 [Beauveria bassiana ARSEF 2860] PQK14178.1 hypothetical protein BB8028_0004g11080 [Beauveria bassiana]	XP_008601872.1	63	1	63	100	125	1e-36	63/63	100	63/63	100	0/63	0
XP_008600144.1	82	1	82	100	XP_008600144.1 hypothetical protein BBA_06825 [Beauveria bassiana ARSEF 2860] EJP64121.1 hypothetical protein BBA_06825 [Beauveria bassiana ARSEF 2860]	XP_008600144.1	82	1	82	100	162	1e-50	82/82	100	82/82	100	0/82	0
XP_008603135.1	240	1	240	100	XP_008603135.1 reverse transcriptase, RNaseH [Beauveria bassiana ARSEF 2860] EJP61239.1 reverse transcriptase, RNaseH [Beauveria bassiana ARSEF 2860]	XP_008603135.1	240	1	240	100	491	1e-175	240/240	100	240/240	100	0/240	0
XP_008598719.1	221	1	221	100	XP_008598719.1 hypothetical protein BBA_05400 [Beauveria bassiana ARSEF 2860] EJP65531.1 hypothetical protein BBA_05400 [Beauveria bassiana ARSEF 2860]	XP_008598719.1	221	1	221	100	458	2e-163	221/221	100	221/221	100	0/221	0
XP_008601091.1	213	1	213	100	XP_008601091.1 reverse transcriptase [Beauveria bassiana ARSEF 2860] EJP63378.1 reverse transcriptase [Beauveria bassiana ARSEF 2860]	XP_008601091.1	213	1	213	100	443	1e-157	213/213	100	213/213	100	0/213	0
XP_008599345.1	311	1	311	100	XP_008599345.1 hypothetical protein BBA_06026 [Beauveria bassiana ARSEF 2860] EJP64851.1 hypothetical protein BBA_06026 [Beauveria bassiana ARSEF 2860]	XP_008599345.1	311	1	311	100	634	0.0	311/311	100	311/311	100	0/311	0
XP_008603672.1	938	1	938	100	XP_008603672.1 reverse transcriptase [Beauveria bassiana ARSEF 2860] EJP60699.1 reverse transcriptase [Beauveria bassiana ARSEF 2860]	XP_008603672.1	938	1	938	100	1936	0.0	938/938	100	938/938	100	0/938	0
XP_008603512.1	154	1	154	100	XP_008603512.1 mago nashi protein [Beauveria bassiana ARSEF 2860] EJP60850.1 mago nashi protein [Beauveria bassiana ARSEF 2860] KGQ02622.1 Protein mago nashi [Beauveria bassiana D1-5] PQK13354.1 hypothetical protein BB8028_0004g02850 [Beauveria bassiana]	XP_008603512.1	154	1	154	100	318	4e-110	154/154	100	154/154	100	0/154	0
XP_008602724.1	275	1	275	100	XP_008602724.1 alkaline phytoceramidase [Beauveria bassiana ARSEF 2860] EJP61633.1 alkaline phytoceramidase [Beauveria bassiana ARSEF 2860]	XP_008602724.1	275	1	275	100	566	0.0	275/275	100	275/275	100	0/275	0
XP_008601992.1	50	1	50	100	XP_008601992.1 hypothetical protein BBA_08673 [Beauveria bassiana ARSEF 2860] EJP62347.1 hypothetical protein BBA_08673 [Beauveria bassiana ARSEF 2860]	XP_008601992.1	50	1	50	100	101	2e-27	50/50	100	50/50	100	0/50	0
XP_008600891.1	273	1	273	100	XP_008600891.1 hypothetical protein BBA_07572 [Beauveria bassiana ARSEF 2860] EJP63396.1 hypothetical protein BBA_07572 [Beauveria bassiana ARSEF 2860]	XP_008600891.1	273	1	273	100	572	0.0	273/273	100	273/273	100	0/273	0
XP_008602877.1	292	1	292	100	XP_008602877.1 hypothetical protein BBA_09558 [Beauveria bassiana ARSEF 2860] EJP61479.1 hypothetical protein BBA_09558 [Beauveria bassiana ARSEF 2860]	XP_008602877.1	292	1	292	100	610	0.0	292/292	100	292/292	100	0/292	0
XP_008602921.1	349	1	349	100	XP_008602921.1 hypothetical protein BBA_09602 [Beauveria bassiana ARSEF 2860] EJP61466.1 hypothetical protein BBA_09602 [Beauveria bassiana ARSEF 2860]	XP_008602921.1	349	1	349	100	731	0.0	349/349	100	349/349	100	0/349	0
